# Supplementary material for: Determinants of adequate knowledge of postpartum warning signs and complications among parturients in Ibadan, Nigeria: a cross sectional study
Source: BMC Pregnancy Childbirth. 2025 Aug 28;25:894. doi: 10.1186/s12884-025-08058-1 (PMC12392526; doi:10.1186/s12884-025-08058-1)
Supplement: Supplementary file 5 — Supplementary Material 5 [file 12884_2025_8058_MOESM5_ESM.xlsx]

## Sheet: Data
variable1	variable2	variable3	variable4	variable4b	variable5	variable6	variable7	variable8	variable9a	sign1	warning1	variable9b	sign2	warning2	variable9c	sign3	warning3	variable9d	sign4	warning4	variable9e	sign5	warning5	bleeding1	fever1	HBP1	foulsmellingdisch1	pain1	convulsion1	OEDEMA	BREATHINGDIFF	THOUGHTOFHARMINGSELFBABY	SEVEREHEADACHE	warningsignscores	variable10a	variable10b	variable10c	variable10d	variable10e	variable10f	variable10g	variable10h	variable10i	variable10j	variable10k	variable10l	variable10m	variable10n	variable11
30	2	3	1	1	2	2	2	1	excess water from breast	5	5	nil		7	nil		5	nil		5	nil		5	0	0	0	0	1	0	0	0	0	0	1	2	2	1	3	1	1	1	3	1	1	3	3	1	1	2
31	2	3	2	2	1	3	2	1	postpartum hypertension	3	3	infection of suture site	4	3	postpartum depression	6	6	nil		5	nil		5	0	0	1	1	0	0	0	0	1	0	3	1	1	1	3	1	1	1	2	1	2	2	2	1	1	3
27	1	3	1	1	1	2	4	2	bleeding	1	1	anaemia	6	6	laceration	4	4	nil		5	nil		5	1	0	0	1	0	0	0	0	0	0	2	1	2	1	2	1	1	1	2	1	1	1	2	1	0	2
27	2	3	4	4	1	2	2	1	fever	2	2	dizziness	6	5	fast breathing	7	2	severe headache	6	2	smelly vaginal discharge	4	3	0	1	0	1	0	1	0	1	0	1	5	2	2	2	2	2	2	2	2	2	2	2	2	2	2	2
30	2	3	2	2	2	2	2	1	pre-eclampsia	3	6	postpartum depression	6	6	wound infection	4	3	nil		5	nil		5	0	0	1	1	0	0	0	0	1	0	3	2	1	2	2	2	1	2	2	2	2	2	2	2	1	2
28	2	4	1	1	2	2	3	1	infection	4	4	nil		7	nil		5	nil		5	nil		5	0	0	0	1	0	0	0	0	0	0	1	2	2	2	2	2	2	2	2	2	2	2	2	2	1	3
26	2	3	0	1	1	1	3	1	nil			nil		7	nil			nil			nil			0	0	0	0	0	0	0	0	0	0	0	2	2	2	2	2	2	2	2	2	2	2	2	1	2	1
32	2	3	2	2	2	1	1	1	infection	4	4	nil		7	nil		5	nil		5	nil		5	0	0	0	1	0	0	0	0	0	0	1	2	2	1	2	2	2	2	2	2	2	2	2	2	1	3
30	2	3	0	0	2	3	0	0	infection	4		hypertension	3		nil			nil			nil			0	0	1	1	0	0	0	0	0	0	2	2	2	1	2	1	3	2	3	3	2	2	3	2	2	2
29	2	5	1	1	2	2	4	1	nil		7	nil		7	nil		5	nil		5	nil		5	0	0	0	0	0	0	0	0	0	0	0	2	2	1	2	2	2	2	2	2	2	2	2	2	1	2
26	2	3	1	1	2	2	3	1	infection	4	4	eclampsia	6	6	nil		5	nil		5	nil		5	0	0	0	1	0	0	0	0	0	0	1	2	2	1	2	2	1	2	2	2	2	2	2	2	1	1
27	1	5	1	1	1	1	2	1	infection	4	4	nil		7	nil		5	nil		5	nil		5	0	0	0	1	0	0	0	0	0	0	1	2	2	1	2	2	2	2	2	2	2	2	2	1	2	3
33	2	5	4	2	1	2	2	1	nil			nil			nil			nil			nil			0	0	0	0	0	0	0	0	0	0	0	2	2	2	2	2	2	2	2	2	2	2	2	2	2	1
29	2	3	0	0	2	2	4	1	infection	4	4	high blood preesure	3	2	eclampsia	7	6	nil		5	nil		5	0	0	1	1	0	1	0	0	0	0	3	2	2	2	2	1	1	2	2	2	2	2	2	2	1	2
35	2	3	3	3	2	1	0	0	infection	4		nil			nil			nil			nil			0	0	0	1	0	0	0	0	0	0	1	2	2	2	2	2	2	2	2	2	2	2	2	2	1	2
27	2	5	2	2	1	1	4	1	bleeding	1	1	infection	4	3	episiotomy pain	5	4	nil		5	nil		5	1	0	0	1	1	0	0	0	0	0	3	1	2	1	2	2	2	2	2	2	2	2	2	1	2	3
28	2	3	1	1	2	1	2	1	bleeding	1	1	nil		7	nil		5	nil		5	nil		5	1	0	0	0	0	0	0	0	0	0	1	1	1	1	2	1	2	1	3	2	2	1	1	1	1	1
33	2	3	2	0	1	1	3	1	hypertension	3	3	depression	6	6	nil		5	nil		5	nil		5	0	0	1	0	0	0	0	0	1	0	2	2	1	2	2	2	1	2	2	2	2	2	2	2	1	2
37	2	3	2	2	2	2	0	0	nil			nil			nil			nil			nil			0	0	0	0	0	0	0	0	0	0	0	2	2	2	2	2	2	3	3	3	3	3	3	3	3	2
29	2	3	1	1	1	2	1	2	high blood pressure	3	3	depression	6	6	swollen belly	4	3	bleeding	1	1	low packed cell volume	7	6	1	0	1	1	0	1	0	0	1	0	5	2	2	1	2	1	1	1	2	2	2	1	2	1	2	1
36	2	2	5	3	1	1	1	1	infection	4	4	dizziness	7	5	breast pain	5	4	depression	6	6	nil		5	0	0	0	1	1	1	0	0	1	0	4	2	1	1	2	1	2	2	2	2	1	2	2	1	2	3
34	2	3	2	2	1	2	1	2	bleeding	1	1	infection	4	3	high blood pressure	3	2	nil		5	nil		5	1	0	1	1	0	0	0	0	0	0	3	1	2	1	2	1	2	2	2	2	2	2	2	1	2	3
30	2	5	1	1	1	1	3	1	nil			nil			nil			nil			nil			0	0	0	0	0	0	0	0	0	0	0	2	2	2	2	2	2	2	2	2	2	2	2	1	2	2
28	2	5	2	2	1	1	2	1	nil			nil			nil			nil			nil			0	0	0	0	0	0	0	0	0	0	0	2	2	2	2	2	2	2	2	2	2	2	2	1	2	1
40	2	5	4	2	1	1	3	1	bleeding	1	1	depression	6	6	infection	4	3	eclampsia	7	6	nil		5	1	0	0	1	0	1	0	0	1	0	4	1	1	1	3	1	3	3	3	3	2	1	1	1	1	1
32	2	4	2	2	2	1	1	2	bleeding	1	1	depression	6	6	eclampsia	7	6	nil		5	nil		5	1	0	0	0	0	1	0	0	1	0	3	1	1	2	2	1	1	2	2	2	2	2	2	1	1	2
28	2	4	1	1	1	1	2	1	infection	4	4	nil		7	nil		5	nil		5	nil		5	0	0	0	1	0	0	0	0	0	0	1	2	2	1	2	2	2	2	2	2	2	2	2	1	2	2
29	2	3	1	1	1	1	1	1	nil			nil			nil			nil			nil			0	0	0	0	0	0	0	0	0	0	0	2	2	2	2	2	2	2	2	2	2	2	2	2	2	2
33	2	5	1	1	1	1	0	0	nil			nil			nil			nil			nil			0	0	0	0	0	0	0	0	0	0	0	2	2	2	2	2	2	2	2	2	2	2	2	2	2	0
30	2	3	1	1	1	1	2	1	depression	6	6	sepsis	4	3	hypertension	3	2	bleeding	1	1	internal bleeding	1	1	1	0	1	1	0	0	0	0	1	0	4	1	1	1	2	1	1	1	1	2	2	1	2	1	1	1
31	2	3	1	1	1	3	2	2	nil			nil			nil			nil			nil			0	0	0	0	0	0	0	0	0	0	0	2	2	2	2	2	2	2	2	2	2	2	2	2	2	1
18	1	3	1	1	1	2	0	0	hypertension	3		breast pain	5		nil			nil			nil			0	0	1	0	1	0	0	0	0	0	2	2	2	2	2	1	2	2	2	2	2	2	2	2	2	2
25	2	3	2	2	2	3	2	1	nil			nil			nil			nil			nil			0	0	0	0	0	0	0	0	0	0	0	2	2	2	2	2	2	2	2	2	2	2	2	2	2	0
20	2	2	1	1	1	1	2	1	nil			nil			nil			nil			nil			0	0	0	0	0	0	0	0	0	0	0	2	2	2	2	2	2	2	2	2	2	2	2	2	2	1
30	2	4	1	1	1	1	1	1	nil			nil			nil			nil			nil			0	0	0	0	0	0	0	0	0	0	0	2	2	2	2	2	2	2	2	2	2	2	2	2	2	2
34	2	3	1	1	1	1	1	1	nil			nil			nil			nil			nil			0	0	0	0	0	0	0	0	0	0	0	2	2	2	2	2	2	2	2	2	2	2	2	2	2	0
28	2	4	2	2	1	1	3	1	nil			nil			nil			nil			nil			0	0	0	0	0	0	0	0	0	0	0	2	2	2	2	2	2	2	2	2	2	2	2	2	2	2
27	2	3	2	2	1	1	2	1	bleeding	1	1	chills	2	6	body aches	5	4	infection	4	3	depression	6	6	1	1	0	1	1	0	0	0	1	0	5	1	1	1	1	1	1	1	1	1	1	1	1	1	1	0
30	2	2	4	3	1	2	3	1	bleeding	1	1	nil		7	nil		5	nil		5	nil		5	1	0	0	0	0	0	0	0	0	0	1	1	2	2	2	1	1	2	1	1	1	2	2	2	2	1
40	2	2	4	4	2	2	2	1	bleeding	1	1	high blood pressure	3	2	nil		5	nil		5	nil		5	1	0	1	0	0	0	0	0	0	0	2	2	2	2	2	1	1	2	2	2	2	2	2	2	1	1
27	2	3	2	1	2	1	2	1	foul smelling lochia	4	6	dizziness	7	5	nil		5	nil		5	nil		5	0	0	0	1	0	1	0	0	0	0	2	1	2	1	2	2	2	2	2	1	1	1	2	1	1	3
30	2	3	3	0	1	2	3	1	infection	4	4	hypertension	3	2	anaemia	6	6	depression	6	6	nil		5	0	0	1	1	0	0	0	0	1	0	3	2	1	1	2	1	1	2	2	2	2	2	2	1	1	3
36	2	3	1	1	2	3	2	1	high blood pressure	3	3	infection	4	3	low pcv	7	6	nil		5	nil		5	0	0	1	1	0	1	0	0	0	0	3	2	2	1	2	1	1	2	2	2	2	2	2	1	1	1
28	2	3	2	2	1	1	2	1	nil			nil			nil			nil			nil			0	0	0	0	0	0	0	0	0	0	0	2	2	2	2	2	2	2	2	2	2	2	2	3	3	3
39	2	3	4	3	2	3	3	1	infection	4	4	bleeding	1	1	pain	5	4	nil		5	nil		5	1	0	0	1	1	0	0	0	0	0	3	1	1	1	2	1	1	2	2	1	1	1	2	2	1	0
29	2	3	1	1	2	1	2	1	infection	4	4	bleeding	1	1	hypertension	3	2	nil		5	nil		5	1	0	1	1	0	0	0	0	0	0	3	1	3	1	3	1	3	3	2	2	1	2	2	2	1	3
26	2	3	1	1	2	2	2	1	bleeding	1	1	operation site pain	5	4	nil		5	nil		5	nil		5	1	0	0	0	1	0	0	0	0	0	2	1	2	1	2	1	2	2	2	1	1	1	2	2	1	2
28	2	4	0	0	1	2	2	1	bleeding	1	1	headache	6	4	pain	5	4	nil		5	nil		5	1	0	0	0	1	0	0	0	0	1	3	1	1	1	2	2	2	2	2	2	1	1	2	1	2	3
28	2	2	1	1	2	4	2	1	bleeding	1	1	dizziness	7	5	pain	5	4	nil		5	nil		5	1	0	0	0	1	1	0	0	0	0	3	1	1	1	2	2	2	2	2	1	1	3	3	2	1	1
23	1	0	1	1	1	4	0	0	nil			nil			nil			nil			nil			0	0	0	0	0	0	0	0	0	0	0	2	2	2	2	2	2	2	2	2	2	2	2	1	2	2
30	2	3	2	1	2	1	3	1	fever	2	2	headache	6	4	bleedinjg	1	1	smelly discharge	4	3	nil		5	1	1	0	1	0	0	0	0	0	1	4	1	2	1	2	1	2	2	2	1	1	1	2	2	1	3
29	2	4	3	3	1	1	3	1	fever	2	2	chills	2	6	pain	5	4	bleeding	1	1	smelling discharge	4	3	1	1	0	1	1	0	0	0	0	0	4	1	1	1	2	1	1	2	2	1	1	1	2	1	1	1
28	2	3	1	1	1	2	3	1	headache	6	6	pain	5	4	nil		5	nil		5	nil		5	0	0	0	0	1	0	0	0	0	1	2	1	2	1	2	2	2	2	2	1	1	1	2	1	2	3
36	2	3	1	1	2	1	4	1	fever	2	2	high blood pressure	3	2	dizziness	7	6	breast pain	5	4	headache	6	2	0	1	1	0	1	1	0	0	0	0	4	1	1	1	2	1	2	2	2	1	1	2	2	2	1	1
25	2	3	1	1	1	1	2	1	infection	4	4	mood change	6	6	high blood pressure	3	2	nil		5	nil		5	0	0	1	1	0	0	0	0	1	0	3	2	2	1	2	1	2	2	2	2	2	2	2	1	1	3
27	2	3	1	1	1	1	3	1	dizziness	7	6	headache	6	4	low blood pressure	7	2	high blood pressure	3	2	fever	2	6	0	1	1	0	0	1	0	0	0	1	4	2	2	2	2	1	2	2	2	2	1	2	2	1	1	3
30	2	3	3	2	2	1	4	1	low pcv	7	6	headache	6	4	fatigue	7	6	bleeding	1	1	nil		5	1	0	0	0	0	1	0	0	0	1	3	1	2	1	2	1	2	2	2	2	2	2	2	1	1	3
21	2	3	1	1	1	2	2	2	bleeding	1	1	depression	6	6	trouble breathing	7	6	infection	4	3	hedache	6	2	1	0	0	1	0	1	0	1	1	0	5	1	1	1	2	1	2	2	2	2	2	2	2	1	2	1
32	2	3	2	2	2	3	2	1	fever	2	4	low PCV	6	6	fatigue	6	6	headache	6	4	abdominal pain	5	4	0	1	0	0	0	0	0	0	0	1	2	2	2	1	2	1	2	2	2	2	1	1	2	2	1	2
24	2	4	1	1	1	2	3	1	bleeding	1	1	chills	2	6	rigour	2	4	nil		5	nil		5	1	1	0	0	0	0	0	0	0	0	2	1	2	1	2	1	2	2	2	2	1	2	2	1	1	3
35	2	3	1	1	1	3	2	1	infection	4	4	endometriosis	4	3	nil		5	nil		5	nil		5	0	0	0	1	0	0	0	0	0	0	1	3	2	1	3	2	3	1	2	2	2	1	3	2	2	2
20	1	3	1	1	1	3	0	0	nil			nil			nil			nil			nil			0	0	0	0	0	0	0	0	0	0	0	2	2	1	2	2	2	2	2	2	2	2	2	2	2	2
27	2	3	2	2	1	1	2	2	mastitis	4	6	bleeding	1	1	deprssion	6	6	nil		5	nil		5	1	0	0	1	0	0	0	0	1	0	3	1	1	1	1	1	1	1	2	1	1	2	2	2	2	1
25	2	3	1	1	1	1	0	0	nil			nil			nil			nil			nil			0	0	0	0	0	0	0	0	0	0	0	2	2	2	2	2	2	2	2	2	2	2	2	2	2	0
31	2	3	1	1	2	3	0	0	nil			nil			nil			nil			nil			0	0	0	0	0	0	0	0	0	0	0	2	2	2	2	2	2	2	2	2	2	2	2	2	2	2
38	3	3	5	3	1	2	4	2	viganal discharge	4	6	bleeding	1	1	swelling of the stomach	4	3	nil		5	nil		5	1	0	0	1	0	0	0	0	0	0	2	1	1	1	2	1	1	1	2	1	1	1	1	1	1	1
33	2	5	1	1	1	1	0	0	excessive bleeding	1		breast pain	5		swollen breast	4		vaginal discharge	4		stretch mark	6		1	0	0	1	1	0	0	0	0	0	3	1	3	1	1	1	3	3	2	2	2	2	2	2	2	2
23	2	5	1	1	2	4	0	0	nil			nil			nil			nil			nil			0	0	0	0	0	0	0	0	0	0	0	2	2	2	3	1	1	2	2	2	2	2	2	2	2	0
37	2	3	3	3	1	2	3	1	nil			nil			nil			nil			nil			0	0	0	0	0	0	0	0	0	0	0	2	2	2	2	2	2	2	2	2	2	2	2	2	2	0
30	2	3	2	2	2	2	2	1	bleeding	1	1	high blood pressure	3	2	retained product of conception	4	3	uterine prolapse	6	6	nil		5	1	0	1	1	0	0	0	0	0	0	3	1	1	1	1	1	2	2	1	1	1	1	1	1	1	2
31	2	3	5	2	1	1	3	1	haemorrhage	1	1	cervacal laceration	4	4	infection to surgery site	4	3	postpartum depression	6	6	loosening episiotomy stitch	6	3	1	0	0	1	0	0	0	0	1	0	3	1	1	1	1	1	1	1	1	1	2	2	1	1	1	1
21	2	3	2	2	1	1	1	2	bleeding	1	1	infection	4	3	nil		5	nil		5	nil		5	1	0	0	1	0	0	0	0	0	0	2	1	1	1	2	1	2	2	2	1	1	2	2	2	2	2
36	2	3	3	3	1	2	0	0	nil			nil			nil			nil			nil			0	0	0	0	0	0	0	0	0	0	0	2	2	2	2	1	1	2	2	2	2	2	2	3	3	0
39	2	3	1	1	2	3	2	1	nil			nil			nil			nil			nil			0	0	0	0	0	0	0	0	0	0	0	1	2	1	3	3	3	1	3	3	1	3	3	1	1	1
29	2	3	1	1	1	2	4	1	laceration	4	6	low blood pressure	6	2	high blood pressure	3	2	seizure	7	6	nil		5	0	0	1	1	0	1	0	0	0	0	3	1	2	1	2	1	1	1	2	1	1	1	2	3	3	1
25	2	5	1	2	1	2	0	0	nil			nil			nil			nil			nil			0	0	0	0	0	0	0	0	0	0	0	2	2	2	2	2	2	2	2	2	2	2	2	2	2	0
30	2	5	2	2	1	3	2	1	bleeding	1	1	nil		7	nil		5	nil		5	nil		5	1	0	0	0	0	0	0	0	0	0	1	3	1	1	3	1	1	1	2	3	2	3	1	1	1	0
34	2	3	2	2	1	1	0	0	nil			nil			nil			nil			nil			0	0	0	0	0	0	0	0	0	0	0	2	2	2	2	2	2	2	2	2	2	2	2	2	2	0
30	2	3	1	1	1	2	0	0	nil			nil			nil			nil			nil			0	0	0	0	0	0	0	0	0	0	0	2	2	2	2	2	2	2	2	2	2	2	2	2	2	0
31	2	2	3	3	1	3	0	0	nil			nil			nil			nil			nil			0	0	0	0	0	0	0	0	0	0	0	2	2	2	2	2	2	2	2	2	2	2	2	2	2	0
24	2	3	1	1	1	2	1	2	bleeding	1	1	discharge	4	3	pain	5	4	nil		5	nil		5	1	0	0	1	1	0	0	0	0	0	3	1	2	1	1	1	1	1	1	2	2	2	2	1	1	1
26	2	5	1	1	1	2	0	0	nil			nil			nil		4	nil			nil			0	0	0	0	0	0	0	0	0	0	0	2	2	2	2	2	2	2	2	2	2	2	2	2	2	2
31	2	3	2	2	2	2	0	0	nil			nil			nil			nil			nil			0	0	0	0	0	0	0	0	0	0	0	2	2	2	2	2	2	2	2	2	2	2	2	2	2	0
30	2	5	2	2	1	1	0	0	nil			nil			nil			nil			nil			0	0	0	0	0	0	0	0	0	0	0	2	2	2	2	2	2	2	2	2	2	2	2	2	2	0
28	2	3	2	2	1	2	0	0	nil			nil			nil			nil			nil			0	0	0	0	0	0	0	0	0	0	0	2	2	2	2	2	2	2	2	2	2	2	2	2	2	2
42	2	5	5	3	1	1	1	2	nil			nil			nil			nil			nil			0	0	0	0	0	0	0	0	0	0	0	2	2	2	2	2	2	2	2	2	2	2	2	2	2	0
31	2	4	2	2	1	2	0	0	nil			nil			nil			nil			nil			0	0	0	0	0	0	0	0	0	0	0	2	2	2	2	2	2	2	2	2	2	2	2	2	2	0
36	2	5	4	4	2	2	0	0	nil			nil			nil			nil			nil			0	0	0	0	0	0	0	0	0	0	0	2	2	2	2	2	2	2	2	2	2	2	2	2	2	2
38	2	3	3	2	1	2	2	1	bleeding	1	1	eclampsia	7	6	nil		5	nil		5	nil		5	1	0	0	0	0	1	0	0	0	0	2	1	1	1	3	1	1	1	2	1	1	1	1	1	2	2
26	2	3	1	1	1	2	2	1	breast pain	5	5	infection	4	3	nil		5	nil		5	nil		5	0	0	0	1	1	0	0	0	0	0	2	2	2	1	2	2	2	2	2	2	1	2	2	1	2	2
35	2	3	2	2	1	2	1	1	bleeding	1	1	fever	2	6	pain	5	4	headache	6	2	dizziness	6	6	1	1	0	0	1	0	0	0	0	1	4	1	1	1	2	2	2	2	2	2	2	2	2	3	3	1
27	2	2	2	1	1	1	1	1	bleeding	1	1	pain	5	4	headache	6	2	fever	2	6	nil		5	1	1	0	0	1	0	0	0	0	1	4	1	1	1	2	2	2	2	2	2	2	2	2	3	3	1
33	2	5	2	2	2	2	1	1	bleeding	1	1	pores	4	4	pain	5	4	nil		5	nil		5	1	0	0	1	1	0	0	0	0	0	3	1	1	1	2	2	2	2	2	2	2	2	2	2	1	1
26	2	3	1	0	1	2	0	0	nil			nil			nil			nil			nil			0	0	0	0	0	0	0	0	0	0	0	2	2	2	2	2	2	2	2	2	2	2	2	2	2	0
20	2	1	1	1	1	2	0	0	nil			nil			nil			nil			nil			0	0	0	0	0	0	0	0	0	0	0	2	2	2	2	2	2	2	2	2	2	2	2	2	2	0
27	2	5	3	3	1	1	0	0	nil			nil			nil			nil			nil			0	0	0	0	0	0	0	0	0	0	0	2	2	2	2	2	2	2	2	2	2	2	2	2	2	0
38	2	5	3	3	1	2	0	0	depression	6		bleeding	1		headache	6		nil			nil			1	0	0	0	0	0	0	0	1	1	3	1	1	2	2	2	2	2	2	2	2	2	2	2	2	2
28	2	3	1	1	2	2	0	0	nil			nil			nil			nil			nil			0	0	0	0	0	0	0	0	0	0	0	2	2	2	2	2	2	2	2	2	2	2	2	2	2	0
32	2	3	1	1	2	2	0	0	nil			nil			nil			nil			nil			0	0	0	0	0	0	0	0	0	0	0	2	2	2	2	2	2	2	2	2	2	2	2	2	2	2
44	2	3	3	2	2	2	2	1	bleeding	1	1	pains	5	4	breathlessness	7	6	nil		5	nil		5	1	0	0	0	1	1	0	1	0	0	4	2	2	2	2	2	2	2	2	2	2	2	2	2	2	2
27	2	3	1	1	1	2	3	1	breast engorgement	4	5	pre-eclampsia	3	6	bleeding	1	1	nil		5	nil		5	1	0	1	1	0	0	0	0	0	0	3	1	1	2	1	1	1	1	1	1	2	1	1	2	1	1
36	2	5	1	1	1	1	0	0	nil			nil			nil			nil			nil			0	0	0	0	0	0	0	0	0	0	0	2	2	2	2	2	2	2	2	2	2	2	2	2	2	0
27	2	3	1	1	1	2	4	1	depression	6	6	nil		7	nil		5	nil		5	nil		5	0	0	0	0	0	0	0	0	1	0	1	1	1	1	3	1	1	3	2	2	2	2	2	2	2	1
33	2	0	2	2	2	1	3	1	bleeding	1	1	fever	2	6	breathlessness	6	6	high blood pressure	3	2	nil		5	1	1	1	0	0	0	0	1	0	0	4	1	3	1	2	1	2	2	2	2	2	2	2	2	1	2
29	2	2	1	1	2	3	2	1	breast pain	5	5	infection	4	3	low blood pressure	7	2	high blood pressure	3	2	nil		5	0	0	1	1	1	1	0	0	0	0	4	2	2	1	2	2	2	2	2	2	2	2	2	2	1	2
34	2	4	2	2	1	1	4	1	bleeding	1	1	high blood pressure	3	2	infection	4	3	low packed cell volume	6	6	nil		5	1	0	1	1	0	0	0	0	0	0	3	1	2	1	2	1	2	2	2	2	2	2	3	1	2	1
30	2	0	4	4	1	1	2	1	nil			nil			nil			nil			nil			0	0	0	0	0	0	0	0	0	0	0	2	2	2	2	2	2	2	2	2	2	2	2	1	2	2
20	2	2	1	1	1	2	0	0	nil			nil			nil			nil			nil			0	0	0	0	0	0	0	0	0	0	0	2	2	2	2	2	2	2	2	2	2	2	2	2	2	2
30	2	4	2	2	1	2	0	0	nil			nil			nil			nil			nil			0	0	0	0	0	0	0	0	0	0	0	2	2	2	2	2	2	2	2	2	2	2	2	2	2	2
28	2	3	1	1	2	2	0	0	nil			nil			nil			nil			nil			0	0	0	0	0	0	0	0	0	0	0	2	2	2	2	2	2	2	2	2	2	2	2	2	2	2
28	2	4	1	1	1	1	3	1	fever	2	2	stomach pain	5	4	breast pain	5	4	high blood presure	3	2	low pcv	6	6	0	1	1	0	1	0	0	0	0	0	3	2	2	1	2	1	2	2	2	2	1	2	2	1	0	3
25	2	2	1	1	2	1	0	0	nil			nil			nil			nil			nil			0	0	0	0	0	0	0	0	0	0	0	2	2	2	2	2	2	2	2	2	2	2	2	2	2	0
31	2	3	2	2	2	2	2	1	fever	2	2	infection	4	3	headache	6	2	nil		5	nil		5	0	1	0	1	0	0	0	0	0	1	3	2	2	2	2	2	2	2	2	2	2	2	2	2	2	3
33	2	2	3	3	1	1	3	1	bleeding	1	1	anaemia	6	6	nil		5	nil		5	nil		5	1	0	0	0	0	0	0	0	0	0	1	1	1	1	2	2	2	1	2	1	1	2	2	0	0	3
24	2	5	1	1	1	2	2	1	vaginal discomfort	4	6	breast engorgement	4	4	headache	6	2	mood swing	6	6	abdominal pain	5	4	0	0	0	1	0	0	0	0	0	1	2	2	1	1	2	2	2	1	2	1	2	1	2	1	2	3
32	2	4	2	2	2	1	4	1	depression	6	6	high blood pressure	3	2	bleeding	1	1	nil		5	nil		5	1	0	1	0	0	0	0	0	1	0	3	1	1	2	2	1	1	2	2	2	1	1	1	0	1	3
26	2	5	1	1	2	2	4	1	seizure	7	6	high blood pressure	3	2	nil		5	nil		5	nil		5	0	0	1	0	0	1	0	0	0	0	2	3	3	3	3	1	1	3	3	3	3	3	3	3	1	1
30	2	3	1	1	2	1	0	0	breast pain	5		nil			nil			nil			nil			0	0	0	0	1	0	0	0	0	0	1	2	2	1	3	2	2	2	2	2	1	2	2	0	1	2
31	2	4	3	2	1	3	2	1	hypertension	3	3	infection of suture site	4	3	depression	6	6	nil		5	nil		5	0	0	1	1	0	0	0	0	1	0	3	1	1	1	3	1	1	1	2	1	2	2	2	1	1	3
27	1	3	1	1	1	2	4	2	bleeding	1	1	low PCV	6	6	laceration	4	4	nil		5	nil		5	1	0	0	1	0	0	0	0	0	0	2	1	2	1	2	1	1	1	2	1	1	1	2	1	0	2
29	2	2	2	2	2	3	3	1	infection	4	4	bleeding	1	1	nil		5	nil		5	nil		5	1	0	0	1	0	0	0	0	0	0	2	1	2	1	2	1	2	2	2	3	3	3	2	2	1	3
39	2	3	1	1	2	4	1	1	high blood pressure	3	3	infection	4	3	nil		5	nil		5	nil		5	0	0	1	1	0	0	0	0	0	0	2	1	2	1	3	1	1	1	3	3	3	3	3	2	1	1
35	2	5	1	1	2	1	1	1	bleeding	1	1	low pcv	6	6	high blood pressure	3	2	nil		5	nil		5	1	0	1	0	0	0	0	0	0	0	2	1	1	1	1	1	1	2	2	2	1	2	2	3	1	2
28	2	4	2	2	1	1	2	1	fever	2	4	wound infection	4	3	bleeding	1	1	breast pain	5	4	nil		5	1	1	0	1	1	0	0	0	0	0	4	1	2	1	2	2	2	2	2	2	1	2	2	1	2	1
32	2	3	3	3	2	3	2	1	fatigue	7	6	bleeding	1	1	wound infection	4	3	wound pain	5	4	nil		5	1	0	0	1	1	1	0	0	0	0	4	1	2	1	3	1	2	2	2	2	1	2	2	2	1	1
22	1	3	1	1	1	2	2	1	breast pain	5	5	perineum pain	5	4	nil		5	nil		5	nil		5	0	0	0	0	1	0	0	0	0	0	1	2	2	1	2	2	2	2	2	2	1	2	2	1	2	1
30	2	2	3	3	2	3	3	1	bleeding	1	1	dizziness	7	5	op site pain	5	4	nil		5	nil		5	1	0	0	0	1	1	0	0	0	0	3	1	2	1	2	1	2	2	2	2	1	2	2	2	1	2
24	2	2	1	1	1	4	2	1	dizziness	7	6	bleeding	1	1	abdominal pain	5	4	headache	6	2	nil		5	1	0	0	0	1	1	0	0	0	1	4	2	2	2	2	2	2	2	2	2	2	2	2	2	2	2
28	2	3	1	1	1	1	1	1	fever	2	4	headache	6	4	bleeding	1	1	breast pain	5	4	high blood pressure	3	2	1	1	1	0	1	0	0	0	0	1	5	1	2	2	2	1	2	2	2	2	1	2	2	1	0	2
26	2	3	1	1	1	1	1	1	nil			nil			nil			nil		5	nil			0	0	0	0	0	0	0	0	0	0	0	2	2	2	2	2	2	2	2	2	2	2	2	2	2	2
32	2	3	2	1	1	2	1	1	breast pain	5	5	episiotomy pain	5	4	nil		5	nil		5	nil		5	0	0	0	0	1	0	0	0	0	0	1	2	2	2	2	2	2	2	2	2	1	2	2	1	0	2
27	2	3	1	1	1	2	1	1	episiotomy pain	5	5	nil		7	nil		5	nil		5	nil		5	0	0	0	0	1	0	0	0	0	0	1	2	2	2	2	2	2	2	2	2	2	2	2	1	0	2
28	2	5	2	2	2	1	2	1	high BP	3	3	breast pain	5	4	wound infection	4	3	nil		5	nil		5	0	0	1	1	1	0	0	0	0	0	3	2	2	2	2	1	2	2	2	2	1	2	2	0	1	2
33	2	3	3	2	1	1	4	1	stomach pain	5	5	breast pain	5	4	hypertension	3	2	nil		5	nil		5	0	0	1	0	1	0	0	0	0	0	2	2	2	2	2	1	2	2	2	2	2	2	2	2	2	2
31	2	3	2	2	1	1	2	1	infection	4	4	nil		7	nil		5	nil		5	nil		5	0	0	0	1	0	0	0	0	0	0	1	2	2	1	2	2	2	2	2	2	2	2	2	1	0	2
24	2	2	1	1	1	1	1	1	nil			nil			nil			nil			nil			0	0	0	0	0	0	0	0	0	0	0	2	2	2	2	2	2	2	2	2	2	2	2	2	2	2
32	2	3	1	1	1	1	1	1	nil			nil			nil			nil			nil			0	0	0	0	0	0	0	0	0	0	0	2	2	2	2	2	2	2	2	2	2	2	2	1	0	1
26	2	3	1	1	1	2	2	1	nil			nil			nil			nil			nil			0	0	0	0	0	0	0	0	0	0	0	2	2	2	2	2	2	2	2	2	1	2	2	1	0	1
30	2	5	2	1	2	2	2	1	nil			nil			nil			nil			nil			0	0	0	0	0	0	0	0	0	0	0	2	2	2	2	2	2	2	2	2	2	2	2	0	1	2
38	2	2	2	2	2	3	4	1	nil			nil			nil			nil			nil			0	0	0	0	0	0	0	0	0	0	0	2	2	2	2	2	2	2	2	2	2	2	2	0	1	2
34	2	4	2	2	2	3	3	1	swollen breast	4	5	smelly discharge	4	3	weakness	7	6	bleeding	1	1	pain		4	1	0	0	1	0	1	0	0	0	0	3	1	2	1	3	3	3	3	3	3	3	1	3	2	1	1
36	2	3	3	2	2	3	0	0	nil			nil		7	nil			nil			nil			0	0	0	0	0	0	0	0	0	0	0	2	2	2	2	2	2	2	2	2	2	2	2	2	1	2
32	2	3	1	1	1	1	2	1	breast pain	5	5	bleeding	1	1	high blood pressure	3	2	nil		5	nil		5	1	0	1	0	1	0	0	0	0	0	3	1	1	1	2	1	2	2	2	2	1	2	2	1	0	1
25	2	5	1	1	1	1	0	0	nil			nil			nil			nil			nil			0	0	0	0	0	0	0	0	0	0	0	2	2	2	2	2	2	2	2	2	2	2	2	1	2	2
32	2	0	2	2	2	2	0	0	nil			nil			nil			nil			nil			0	0	0	0	0	0	0	0	0	0	0	2	2	3	3	2	3	3	3	3	2	2	3	2	3	2
35	2	3	1	1	1	1	2	1	headache	6	6	breast pain	5	4	fever	2	6	nil		5	nil		5	0	1	0	0	1	0	0	0	0	1	3	1	1	1	2	1	2	2	2	2	1	2	2	1	0	2
33	2	5	2	2	1	1	2	1	fever	2	2	headache	6	4	bleeding	1	1	high blood pressure	3	2	nil		5	1	1	1	0	0	0	0	0	0	1	4	1	1	1	1	1	1	1	1	1	1	1	1	1	1	2
22	1	3	1	1	1	2	1	2	nil			nil			nil			nil			nil			0	0	0	0	0	0	0	0	0	0	0	2	2	2	2	2	2	2	2	2	2	2	2	2	2	0
27	2	5	2	1	2	1	2	1	nil			nil			nil			nil			nil			0	0	0	0	0	0	0	0	0	0	0	2	2	2	2	2	2	2	2	2	2	2	2	2	0	0
28	2	3	1	1	1	2	2	1	nil			nil			nil			nil			nil			0	0	0	0	0	0	0	0	0	0	0	2	2	2	2	2	2	2	2	2	2	2	2	1	0	1
34	2	2	2	2	1	1	3	1	nil			nil			nil			nil			nil			0	0	0	0	0	0	0	0	0	0	0	2	2	2	2	2	2	2	2	2	2	2	2	2	2	1
27	2	4	1	1	2	3	3	1	wound infection	4	4	nil		7	nil		5	nil		5	nil		5	0	0	0	1	0	0	0	0	0	0	1	2	2	2	2	2	2	2	2	2	2	2	2	2	1	1
26	2	3	1	1	2	2	1	1	wound infection	4	4	nil		7	nil		5	nil		5	nil		5	0	0	0	1	0	0	0	0	0	0	1	2	2	2	2	2	2	2	2	2	2	2	2	2	1	3
27	2	3	2	2	2	3	1	1	fever	2	2	site pain	5	4	nil		5	nil		5	nil		5	0	1	0	0	1	0	0	0	0	0	2	2	2	2	2	2	2	2	2	2	2	2	2	2	1	2
32	2	3	3	3	2	1	2	1	high blood pressure	3	3	fever	2	6	nil		5	nil		5	nil		5	0	1	1	0	0	0	0	0	0	0	2	2	2	2	2	1	2	2	2	2	2	2	2	0	1	2
36	2	2	1	1	1	1	2	1	nil			nil			nil			nil			nil			0	0	0	0	0	0	0	0	0	0	0	2	2	2	2	2	2	2	2	2	2	2	2	2	2	2
31	2	5	2	2	2	1	3	1	nil			nil			nil			nil			nil			0	0	0	0	0	0	0	0	0	0	0	2	2	2	2	2	2	2	2	2	2	2	2	2	2	3
35	2	3	1	1	1	1	1	1	nil			nil			nil			nil			nil			0	0	0	0	0	0	0	0	0	0	0	2	2	2	2	2	2	2	2	2	2	2	2	2	2	0
28	2	3	1	1	1	1	2	1	nil			nil			nil			nil			nil			0	0	0	0	0	0	0	0	0	0	0	2	2	2	2	2	2	2	2	2	2	2	2	1	2	2
35	2	2	1	1	1	2	2	1	nil			nil			nil			nil			nil			0	0	0	0	0	0	0	0	0	0	0	2	2	2	2	2	2	2	2	2	2	2	2	2	2	2
36	2	3	2	2	2	3	1	2	op site pain	5	5	nil		7	nil		5	nil		5	nil		5	0	0	0	0	1	0	0	0	0	0	1	2	2	2	2	2	2	2	2	2	2	2	2	2	1	1
23	2	3	1	1	1	1	1	1	nil			nil			nil			nil			nil			0	0	0	0	0	0	0	0	0	0	0	2	2	2	2	2	2	2	2	2	2	2	2	1	0	1
31	2	5	2	1	1	2	1	1	nil			nil			nil			nil			nil			0	0	0	0	0	0	0	0	0	0	0	2	2	2	2	2	2	2	2	2	2	2	2	2	2	1
25	2	3	1	1	1	2	1	2	high blood pressure	3	3	nil		7	nil		5	nil		5	nil		5	0	0	1	0	0	0	0	0	0	0	1	2	2	2	2	1	2	2	2	2	2	2	0	1	0	1
34	2	2	1	1	2	1	1	1	nil			nil			nil			nil			nil			0	0	0	0	0	0	0	0	0	0	0	2	2	2	2	2	2	2	2	2	2	2	2	2	1	1
38	2	4	3	3	2	1	1	1	wound infection	4	4	nil		7	nil		5	nil		5	nil		5	0	0	0	1	0	0	0	0	0	0	1	2	2	2	2	2	2	2	2	2	2	2	2	2	1	1
38	2	3	3	3	2	2	2	1	bleeding	1	1	nil		7	nil		5	nil		5	nil		5	1	0	0	0	0	0	0	0	0	0	1	1	2	2	2	2	2	2	2	2	2	2	2	2	1	2
27	2	3	2	1	2	1	2	1	nil			nil			nil			nil			nil			0	0	0	0	0	0	0	0	0	0	0	2	2	2	2	2	2	2	2	2	2	2	2	2	1	1
34	2	0	1	1	1	2	1	1	headache	6	6	nil		7	nil		5	nil		5	nil		5	0	0	0	0	0	0	0	0	0	1	1	2	2	2	2	2	2	2	2	2	2	2	2	1	0	1
18	1	3	1	1	1	1	1	1	nil			nil			nil			nil			nil			0	0	0	0	0	0	0	0	0	0	0	2	2	2	2	2	2	2	2	2	2	2	2	1	0	2
32	2	3	1	1	1	3	2	1	nil			nil			nil			nil			nil			0	0	0	0	0	0	0	0	0	0	0	2	2	2	2	2	2	2	2	2	2	2	2	2	2	1
24	2	3	1	1	1	3	2	1	nil			nil			nil			nil			nil			0	0	0	0	0	0	0	0	0	0	0	2	2	2	2	2	2	2	2	2	2	2	2	1	2	2
34	2	3	2	2	2	3	1	1	nil			nil			nil			nil			nil			0	0	0	0	0	0	0	0	0	0	0	2	2	2	2	2	2	2	2	2	2	2	2	2	2	1
23	2	3	1	1	1	1	1	1	nil			nil			nil			nil			nil			0	0	0	0	0	0	0	0	0	0	0	2	2	2	2	2	2	2	2	2	2	2	2	1	0	1
28	2	3	1	1	1	2	4	1	depression	6	6	hypertension	3	2	nil		5	nil		5	nil		5	0	0	1	0	0	0	0	0	1	0	2	2	1	2	2	1	2	2	2	2	2	2	2	1	2	1
31	2	0	3	3	2	1	1	1	bleeding	1	1	stomach ache	5	4	nil		5	nil		5	nil		5	1	0	0	0	1	0	0	0	0	0	2	2	2	2	2	2	2	2	2	2	2	2	0	1	1	0
26	2	2	1	1	2	1	2	1	nil			nil			nil			nil			nil			0	0	0	0	0	0	0	0	0	0	0	2	2	2	2	2	2	2	2	2	2	2	2	2	1	2
31	2	3	1	2	2	2	0	0	nil			nil			nil			nil			nil			0	0	0	0	0	0	0	0	0	0	0	2	2	2	2	2	2	2	2	2	2	2	2	2	1	2
26	2	3	2	2	1	1	2	1	bleeding	1	1	nil		7	nil		5	nil		5	nil		5	1	0	0	0	0	0	0	0	0	0	1	1	2	2	2	2	2	2	2	2	2	2	2	2	2	3
27	2	3	1	1	2	2	1	1	nil			nil			nil			nil			nil			0	0	0	0	0	0	0	0	0	0	0	2	2	2	2	2	2	2	2	2	2	2	2	2	2	0
24	2	2	1	1	1	1	2	1	nil			nil			nil			nil			nil			0	0	0	0	0	0	0	0	0	0	0	2	2	2	2	2	2	2	2	2	2	2	2	1	0	3
35	2	5	2	2	1	2	1	1	headache	6	6	bleeding	1	1	pain	5	4	nil		5	nil		5	1	0	0	0	1	0	0	0	0	1	3	1	2	2	2	2	2	2	2	2	2	2	2	2	2	2
25	2	3	1	1	1	2	2	1	nil			nil			nil			nil			nil			0	0	0	0	0	0	0	0	0	0	0	2	2	2	2	2	2	2	2	2	2	2	2	1	2	0
19	2	2	1	1	2	3	2	1	nil			nil			nil			nil			nil			0	0	0	0	0	0	0	0	0	0	0	2	2	2	2	2	2	2	2	2	2	2	2	2	1	2
29	2	4	1	1	2	3	2	1	op site pain	5	5	infection	4	3	nil		5	nil		5	nil		5	0	0	0	1	1	0	0	0	0	0	2	2	2	2	2	2	2	2	2	2	2	2	2	2	1	3
27	2	5	1	1	1	1	1	2	nil			nil			nil			nil			nil			0	0	0	0	0	0	0	0	0	0	0	2	2	2	2	2	2	2	2	2	2	2	2	2	2	0
32	2	1	6	6	2	3	0	0	nil			nil			nil			nil			nil			0	0	0	0	0	0	0	0	0	0	0	2	2	2	2	2	2	2	2	2	2	2	2	2	2	0
19	1	2	1	1	2	2	2	1	nil			nil			nil			nil			nil			0	0	0	0	0	0	0	0	0	0	0	2	2	2	2	2	2	2	2	2	2	2	2	2	2	1
37	2	3	1	1	2	2	1	1	nil			nil			nil			nil			nil			0	0	0	0	0	0	0	0	0	0	0	2	2	2	2	2	2	2	2	2	2	2	2	2	2	1
37	2	3	1	1	2	1	2	1	nil			nil			nil			nil			nil			0	0	0	0	0	0	0	0	0	0	0	2	2	2	2	2	2	2	2	2	2	2	2	2	2	1
29	2	3	1	1	2	3	1	1	nil			nil			nil			nil			nil			0	0	0	0	0	0	0	0	0	0	0	2	2	2	2	2	2	2	2	2	2	2	2	2	2	1
32	2	5	2	1	2	1	3	1	headache	6	6	bleeding	1	1	infection	4	4	high BP	3	2	nil		5	1	0	1	1	0	0	0	0	0	1	4	1	2	1	2	1	2	2	2	2	2	2	2	2	1	3
29	2	0	1	1	1	3	1	1	nil			nil			nil			nil			nil			0	0	0	0	0	0	0	0	0	0	0	2	2	2	2	2	2	2	2	2	2	2	2	1	2	1
33	2	4	1	1	2	4	2	1	nil			nil			nil			nil			nil			0	0	0	0	0	0	0	0	0	0	0	2	2	2	2	2	2	2	2	2	2	2	2	2	1	3
36	2	3	1	2	2	1	0	0	nil			nil			nil			nil			nil			0	0	0	0	0	0	0	0	0	0	0	2	2	2	2	2	2	2	2	2	2	2	2	2	2	0
33	2	3	3	3	1	2	4	1	headache	6	6	bleeding	1	1	nil		5	nil		5	nil		5	1	0	0	0	0	0	0	0	0	1	2	1	2	2	2	2	2	2	2	2	2	2	2	2	2	3
38	2	4	1	1	2	1	3	1	bleeding	1	1	weight loss	6	6	headache	6	2	nil		5	nil		5	1	0	0	0	0	0	0	0	0	1	2	1	2	2	2	2	2	2	2	2	2	2	2	2	2	3
29	2	3	2	2	1	1	4	1	bleeding	1	1	high blood pressure	3	2	nil		5	nil		5	nil		5	1	0	1	0	0	0	0	0	0	0	2	1	2	2	2	1	2	2	2	2	2	2	2	2	2	3
34	2	3	3	3	2	1	2	1	nil			nil			nil			nil			nil			0	0	0	0	0	0	0	0	0	0	0	2	2	2	2	2	2	2	2	2	2	2	2	2	2	0
35	2	4	2	2	1	1	0	0	nil			nil			nil			nil			nil			0	0	0	0	0	0	0	0	0	0	0	2	2	2	2	2	2	2	2	2	2	2	2	2	2	0
36	2	4	3	3	2	2	2	1	bleeding	1	1	dizziness	7	5	depression	6	6	anxiety	6	6	nil		5	1	0	0	0	0	1	0	0	1	0	3	1	1	2	2	2	2	2	2	2	2	2	2	2	1	3
21	2	2	1	1	1	1	3	1	nil			nil			nil			nil			nil			0	0	0	0	0	0	0	0	0	0	0	2	2	2	2	2	2	2	2	2	2	2	2	2	2	0
26	2	3	1	1	1	2	3	1	bleeding	1	1	nil		7	nil		5	nil		5	nil		5	1	0	0	0	0	0	0	0	0	0	1	1	2	2	2	2	2	2	2	2	2	2	2	2	2	2
23	2	2	1	1	2	2	0	0	nil			nil			nil			nil			nil			0	0	0	0	0	0	0	0	0	0	0	2	2	2	2	2	2	2	2	2	2	2	2	2	2	0
28	2	3	2	2	1	1	3	1	nil			nil			nil			nil			nil			0	0	0	0	0	0	0	0	0	0	0	2	2	2	2	2	2	2	2	2	2	2	2	2	2	0
27	2	3	1	1	2	3	4	1	op site pain	5	5	nil		7	nil		5	nil		5	nil		5	0	0	0	0	1	0	0	0	0	0	1	2	2	2	2	2	2	2	2	2	2	2	2	2	1	3
20	1	3	0	0	2	2	2	1	nil			nil			nil			nil			nil			0	0	0	0	0	0	0	0	0	0	0	2	2	2	2	2	2	2	2	2	2	2	2	2	1	0
32	2	5	3	3	2	2	2	1	nil			nil			nil			nil			nil			0	0	0	0	0	0	0	0	0	0	0	2	2	2	2	2	2	2	2	2	2	2	2	2	2	2
26	2	3	1	1	2	1	3	1	nil			nil			nil			nil			nil			0	0	0	0	0	0	0	0	0	0	0	2	2	2	2	2	2	2	2	2	2	2	2	2	1	0
34	2	2	2	2	1	1	2	1	nil			nil			nil			nil			nil			0	0	0	0	0	0	0	0	0	0	0	2	2	2	2	2	2	2	2	2	2	2	2	2	2	2
23	2	2	1	1	2	2	1	2	nil			nil			nil			nil			nil			0	0	0	0	0	0	0	0	0	0	0	2	2	2	2	2	2	2	2	2	2	2	2	2	1	2
39	2	4	3	3	2	2	1	2	nil			nil			nil			nil			nil			0	0	0	0	0	0	0	0	0	0	0	2	2	2	2	2	2	2	2	2	2	2	2	2	2	2
31	2	2	1	1	1	1	3	1	nil			nil			nil			nil			nil			0	0	0	0	0	0	0	0	0	0	0	2	2	2	2	2	2	2	2	2	2	2	2	2	2	3
26	2	3	1	1	2	2	1	2	nil			nil			nil			nil			nil			0	0	0	0	0	0	0	0	0	0	0	2	2	2	2	2	2	2	2	2	2	2	2	2	2	2
19	1	2	1	1	2	3	0	0	nil			nil			nil			nil			nil			0	0	0	0	0	0	0	0	0	0	0	2	2	2	2	2	2	2	2	2	2	2	2	2	2	0
32	2	2	2	2	1	1	1	2	nil			nil			nil			nil			nil			0	0	0	0	0	0	0	0	0	0	0	2	2	2	2	2	2	2	2	2	2	2	2	2	2	2
32	2	3	1	1	1	2	3	1	nil			nil			nil			nil			nil			0	0	0	0	0	0	0	0	0	0	0	2	2	2	2	2	2	2	2	2	2	2	2	2	2	3
23	2	5	1	1	2	2	1	2	nil			nil			nil			nil			nil			0	0	0	0	0	0	0	0	0	0	0	2	2	2	2	2	2	2	2	2	2	2	2	2	2	2
19	2	2	1	1	2	1	1	2	nil			nil			nil			nil			nil			0	0	0	0	0	0	0	0	0	0	0	2	2	2	2	2	2	2	2	2	2	2	2	2	2	1
27	2	5	1	1	2	1	1	2	nil			nil			nil			nil			nil			0	0	0	0	0	0	0	0	0	0	0	2	2	2	2	2	2	2	2	2	2	2	2	2	2	2
22	2	5	1	1	2	2	1	2	nil			nil			nil			nil			nil			0	0	0	0	0	0	0	0	0	0	0	2	2	2	2	2	2	2	2	2	2	2	2	2	2	1
30	2	2	1	1	1	3	1	1	nil			nil			nil			nil			nil			0	0	0	0	0	0	0	0	0	0	0	2	2	2	2	2	2	2	2	2	2	2	2	1	2	2
25	2	3	2	3	1	2	1	2	nil			nil			nil			nil			nil			0	0	0	0	0	0	0	0	0	0	0	2	2	2	2	2	2	2	2	2	2	2	2	2	2	2
30	2	5	3	3	2	3	1	2	nil			nil			nil			nil			nil			0	0	0	0	0	0	0	0	0	0	0	2	2	2	2	2	2	2	2	2	2	2	2	2	1	1
33	2	2	2	2	2	2	1	1	nil			nil			nil			nil			nil			0	0	0	0	0	0	0	0	0	0	0	2	2	2	2	2	2	2	2	2	2	2	2	2	1	1
36	2	3	2	2	1	3	2	1	nil			nil			nil			nil			nil			0	0	0	0	0	0	0	0	0	0	0	2	2	2	2	2	2	2	2	2	2	2	2	2	2	2
24	2	3	1	1	1	2	1	1	nil			nil			nil			nil			nil			0	0	0	0	0	0	0	0	0	0	0	2	2	2	2	2	2	2	2	2	2	2	2	2	2	2
26	2	2	1	1	1	1	1	2	nil			nil			nil			nil			nil			0	0	0	0	0	0	0	0	0	0	0	2	2	2	2	2	2	2	2	2	2	2	2	2	2	1
32	2	5	1	1	2	4	1	1	operation site pain	5	5	nil		7	nil		5	nil		5	nil		5	0	0	0	0	1	0	0	0	0	0	1	2	2	2	2	2	2	2	2	2	2	2	2	2	1	1
28	2	4	1	1	2	3	1	2	fever	2	2	operation site pain	5	4	nil		5	nil		5	nil		5	0	1	0	0	1	0	0	0	0	0	2	2	2	2	2	2	2	2	2	2	2	2	2	2	1	1
30	2	3	1	1	1	2	1	2	nil			nil			nil			nil			nil			0	0	0	0	0	0	0	0	0	0	0	2	2	2	2	2	2	2	2	2	2	2	2	2	2	2
37	2	0	2	2	1	2	1	1	nil			nil			nil			nil			nil			0	0	0	0	0	0	0	0	0	0	0	2	2	2	2	2	2	2	2	2	2	2	2	2	2	1
31	2	4	1	1	2	3	1	1	nil			nil			nil			nil			nil			0	0	0	0	0	0	0	0	0	0	0	2	2	2	2	2	2	2	2	2	2	2	2	2	2	2
29	2	5	2	2	1	3	1	2	nil			nil			nil			nil			nil			0	0	0	0	0	0	0	0	0	0	0	2	2	2	2	2	2	2	2	2	2	2	2	2	2	1
32	2	0	3	3	2	1	1	1	nil			nil			nil			nil			nil			0	0	0	0	0	0	0	0	0	0	0	2	2	2	2	2	2	2	2	2	2	2	2	2	2	1
26	2	3	1	1	2	2	3	1	infection	4	4	nil		7	nil		5	nil		5	nil		5	0	0	0	1	0	0	0	0	0	0	1	2	2	2	2	2	2	2	2	2	2	2	2	2	1	3
32	2	3	1	1	2	2	2	1	nil			nil			nil			nil			nil			0	0	0	0	0	0	0	0	0	0	0	2	2	1	2	2	2	2	2	2	2	2	2	2	1	1
34	2	3	2	2	1	2	1	1	breast pain	5	5	nil		7	nil		5	nil		5	nil		5	0	0	0	0	1	0	0	0	0	0	1	2	2	2	2	1	2	2	2	2	1	2	2	1	2	1
26	2	5	1	1	1	1	1	1	nil			nil			nil			nil			nil			0	0	0	0	0	0	0	0	0	0	0	2	2	2	2	2	2	2	2	2	2	2	2	1	2	1
28	2	4	1	1	2	3	1	1	wound infection	4	4	nil		7	nil		5	nil		5	nil		5	0	0	0	1	0	0	0	0	0	0	1	2	2	1	2	2	2	2	2	2	2	2	2	2	1	3
35	2	3	3	3	1	3	1	1	infection	4	4	high blood pressure	3	2	bleeding	1	1	nil		5	nil		5	1	0	1	1	0	0	0	0	0	0	3	1	2	1	2	1	2	2	2	2	2	2	2	2	2	3
40	2	3	1	1	2	2	2	1	nil			nil			nil			nil			nil			0	0	0	0	0	0	0	0	0	0	0	2	2	2	2	2	2	2	2	2	2	2	2	2	1	3
38	2	3	2	2	2	3	1	2	op site pain	5	5	nil		7	nil		5	nil		5	nil		5	0	0	0	0	1	0	0	0	0	0	1	2	2	2	2	2	2	2	2	2	2	2	2	2	1	1
30	2	2	3	3	2	1	0	0	nil			nil			nil			nil			nil			0	0	0	0	0	0	0	0	0	0	0	2	2	2	2	2	2	2	2	2	2	2	2	2	2	0
26	2	5	1	1	1	1	0	0	nil			nil			nil			nil			nil			0	0	0	0	0	0	0	0	0	0	0	2	2	2	2	2	2	2	2	2	2	2	2	2	2	0
32	2	3	2	2	2	2	1	2	nil			nil			nil			nil			nil			0	0	0	0	0	0	0	0	0	0	0	2	2	2	2	2	2	2	2	2	2	2	2	2	2	1
33	2	2	2	2	2	1	2	1	nil			nil			nil			nil			nil			0	0	0	0	0	0	0	0	0	0	0	2	2	2	2	2	2	2	2	2	2	2	2	2	2	1
40	2	2	5	5	2	1	1	2	nil			nil			nil			nil			nil			0	0	0	0	0	0	0	0	0	0	0	2	2	2	2	2	2	2	2	2	2	2	2	2	2	1
34	2	3	3	3	2	1	2	2	wound pain	5	5	high blood pressure	3	2	nil		5	nil		5	nil		5	0	0	1	0	1	0	0	0	0	0	2	2	2	2	2	1	2	2	2	2	2	2	2	2	1	3
29	2	3	2	2	2	1	1	2	nil			nil			nil			nil			nil			0	0	0	0	0	0	0	0	0	0	0	2	2	2	2	2	2	2	2	2	2	2	2	2	2	2
27	2	2	1	1	1	1	1	2	nil			nil			nil			nil			nil			0	0	0	0	0	0	0	0	0	0	0	2	2	2	2	2	2	2	2	2	2	2	2	2	2	1
32	2	3	1	1	1	1	1	2	nil			nil			nil			nil			nil			0	0	0	0	0	0	0	0	0	0	0	2	2	2	2	2	2	2	2	2	2	2	2	2	2	3
34	2	3	1	1	1	1	2	1	nil			nil			nil			nil			nil			0	0	0	0	0	0	0	0	0	0	0	2	2	2	2	2	2	2	2	2	2	2	2	2	2	2
35	2	3	1	1	2	1	2	1	wound infection	4	4	nil		7	nil		5	nil		5	nil		5	0	0	0	1	0	0	0	0	0	0	1	2	2	2	2	2	2	2	2	2	2	2	2	2	1	1
32	2	5	1	1	1	2	1	2	nil			nil			nil			nil			nil			0	0	0	0	0	0	0	0	0	0	0	2	2	2	2	2	2	2	2	2	2	2	2	2	2	3
26	2	2	1	1	1	2	1	2	nil			nil			nil			nil			nil			0	0	0	0	0	0	0	0	0	0	0	2	2	2	2	2	2	2	2	2	2	2	2	2	2	3
20	1	2	1	1	1	1	1	1	nil			nil			nil			nil			nil			0	0	0	0	0	0	0	0	0	0	0	2	2	2	2	2	2	2	2	2	2	2	2	2	2	1
28	1	5	1	1	1	1	0	0	nil			nil			nil			nil			nil			0	0	0	0	0	0	0	0	0	0	0	2	2	2	2	2	2	2	2	2	2	2	2	2	2	2
29	2	3	2	2	1	1	1	2	nil			nil			nil			nil			nil			0	0	0	0	0	0	0	0	0	0	0	2	2	2	2	2	2	2	2	2	2	2	2	2	2	3
38	2	5	2	1	2	2	0	0	nil			nil			nil			nil			nil			0	0	0	0	0	0	0	0	0	0	0	2	2	2	2	2	2	2	2	2	2	2	2	2	2	2
35	2	3	1	1	1	3	0	0	nil			nil			nil			nil			nil			0	0	0	0	0	0	0	0	0	0	0	2	2	2	2	2	2	2	2	2	2	2	2	2	2	0
32	2	3	1	1	1	1	1	1	nil			nil			nil			nil			nil			0	0	0	0	0	0	0	0	0	0	0	2	2	2	2	2	2	2	2	2	2	2	2	2	2	2
22	2	5	1	1	1	2	0	0	nil			nil			nil			nil			nil			0	0	0	0	0	0	0	0	0	0	0	2	2	2	2	2	2	2	2	2	2	2	2	2	2	0
31	2	3	2	2	1	1	3	1	nil			nil			nil			nil			nil			0	0	0	0	0	0	0	0	0	0	0	2	2	2	2	2	2	2	2	2	2	2	2	2	2	0
24	2	3	1	1	1	2	1	2	nil			nil			nil			nil			nil			0	0	0	0	0	0	0	0	0	0	0	2	2	2	2	2	2	2	2	2	2	2	2	2	2	0
36	2	4	4	4	2	1	3	1	nil			nil			nil			nil			nil			0	0	0	0	0	0	0	0	0	0	0	2	2	2	2	2	2	2	2	2	2	2	2	2	2	3
26	2	5	1	1	2	2	1	2	wound infection	4	4	nil		7	nil		5	nil		5	nil		5	0	0	0	1	0	0	0	0	0	0	1	2	2	1	2	2	2	2	2	2	2	2	2	2	1	2
31	2	3	2	2	1	1	1	2	nil			nil			nil			nil			nil			0	0	0	0	0	0	0	0	0	0	0	2	2	2	2	2	2	2	2	2	2	2	2	2	2	2
30	2	3	1	1	2	2	1	1	nil			nil			nil			nil			nil			0	0	0	0	0	0	0	0	0	0	0	2	2	2	2	2	2	2	2	2	2	2	2	2	2	2
37	2	2	4	4	2	1	2	1	nil			nil			nil			nil			nil			0	0	0	0	0	0	0	0	0	0	0	2	2	2	2	2	2	2	2	2	2	2	2	2	2	2
28	2	3	2	2	2	1	1	1	nil			nil			nil			nil			nil			0	0	0	0	0	0	0	0	0	0	0	2	2	2	2	2	2	2	2	2	2	2	2	2	2	2
24	2	2	1	1	2	1	1	1	nil			nil			nil			nil			nil			0	0	0	0	0	0	0	0	0	0	0	2	2	2	2	2	2	2	2	2	2	2	2	2	2	1
30	2	4	1	1	1	1	2	1	nil			nil			nil			nil			nil			0	0	0	0	0	0	0	0	0	0	0	2	2	2	2	2	2	2	2	2	2	2	2	2	2	2
29	2	4	1	1	1	1	1	1	nil			nil			nil			nil			nil			0	0	0	0	0	0	0	0	0	0	0	2	2	2	2	2	2	2	2	2	2	2	2	2	2	2
28	2	5	3	3	1	2	2	1	nil			nil			nil			nil			nil			0	0	0	0	0	0	0	0	0	0	0	2	2	2	2	2	2	2	2	2	2	2	2	2	2	2
36	3	5	3	3	1	2	2	1	nil			nil			nil			nil			nil			0	0	0	0	0	0	0	0	0	0	0	2	2	2	2	2	2	2	2	2	2	2	2	2	2	2
19	1	2	1	1	2	3	2	2	nil			nil			nil			nil			nil			0	0	0	0	0	0	0	0	0	0	0	2	2	2	2	2	2	2	2	2	2	2	2	2	2	2
35	2	3	3	3	2	1	1	1	nil			nil			nil			nil			nil			0	0	0	0	0	0	0	0	0	0	0	2	2	2	2	2	2	2	2	2	2	2	2	2	2	2
28	2	3	2	2	1	1	1	1	nil			nil			nil			nil			nil			0	0	0	0	0	0	0	0	0	0	0	2	2	2	2	2	2	2	2	2	2	2	2	2	2	2
32	2	3	3	3	1	3	2	1	nil			nil			nil			nil			nil			0	0	0	0	0	0	0	0	0	0	0	2	2	2	2	2	2	2	2	2	2	2	2	2	2	2
36	2	3	4	4	2	1	1	2	nil			nil			nil			nil			nil			0	0	0	0	0	0	0	0	0	0	0	2	2	2	2	2	2	2	2	2	2	2	2	2	2	3
36	2	4	3	3	2	2	2	1	high blood pressure	3	3	nil		7	nil		5	nil		5	nil		5	0	0	1	0	0	0	0	0	0	0	1	2	2	2	2	1	1	2	2	2	2	2	2	2	2	2
35	2	5	1	1	2	1	2	1	nil			nil			nil			nil			nil			0	0	0	0	0	0	0	0	0	0	0	2	2	2	2	2	2	2	2	2	2	2	2	2	2	3
34	2	2	3	3	1	1	2	1	nil			nil			nil			nil			nil			0	0	0	0	0	0	0	0	0	0	0	2	2	2	2	2	2	2	2	2	2	2	2	1	2	3
35	2	3	2	2	1	1	2	1	episiotomy site pain	5	5	nil		7	nil		5	nil		5	nil		5	0	0	0	0	1	0	0	0	0	0	1	2	2	2	2	2	2	2	2	2	2	2	2	1	2	1
34	2	4	1	1	1	1	2	1	episiotomy site pain	5	5	nil		7	nil		5	nil		5	nil		5	0	0	0	0	1	0	0	0	0	0	1	2	2	2	2	2	2	2	2	2	2	2	2	1	2	3
35	2	5	3	3	1	1	2	1	nil			nil			nil			nil			nil			0	0	0	0	0	0	0	0	0	0	0	2	2	2	2	2	2	2	2	2	2	2	2	2	2	1
34	2	3	2	2	2	1	2	1	nil			nil			nil			nil			nil			0	0	0	0	0	0	0	0	0	0	0	2	2	2	2	2	2	2	2	2	2	2	2	2	2	3
36	2	5	4	4	1	1	2	1	nil			nil			nil			nil			nil			0	0	0	0	0	0	0	0	0	0	0	2	2	2	2	2	2	2	2	2	2	2	2	2	2	1
37	2	3	3	3	2	1	1	2	nil			nil			nil			nil			nil			0	0	0	0	0	0	0	0	0	0	0	2	2	2	2	2	2	2	2	2	2	2	2	2	2	1
41	2	4	1	1	2	1	3	1	episiotomy site pain	5	5	nil		7	nil		5	nil		5	nil		5	0	0	0	0	1	0	0	0	0	0	1	2	2	2	2	2	2	2	2	2	2	2	2	2	1	1
33	2	2	2	2	2	2	1	1	nil			nil			nil			nil			nil			0	0	0	0	0	0	0	0	0	0	0	2	2	2	2	2	2	2	2	2	2	2	2	2	2	2
34	2	0	4	4	2	1	2	1	nil			nil			nil			nil			nil			0	0	0	0	0	0	0	0	0	0	0	2	2	2	2	2	2	2	2	2	2	2	2	2	2	1
32	2	5	2	2	1	1	2	1	bleeding	1	1	episiotomy site pain	5	4	nil		5	nil		5	nil		5	1	0	0	0	1	0	0	0	0	0	2	1	2	2	2	2	2	2	2	2	2	2	2	1	2	2
27	2	3	1	1	1	1	2	1	episiotomy pain	5	5	nil		7	nil		5	nil		5	nil		5	0	0	0	0	1	0	0	0	0	0	1	2	2	2	2	2	2	2	2	2	2	2	2	1	2	3
28	2	3	1	1	1	1	2	1	episiotomy pain	5	5	nil		7	nil		5	nil		5	nil		5	0	0	0	0	1	0	0	0	0	0	1	2	2	2	2	2	2	2	2	2	2	2	2	1	2	1
25	1	3	1	1	1	1	2	1	nil			nil			nil			nil			nil			0	0	0	0	0	0	0	0	0	0	0	2	2	2	2	2	2	2	2	2	2	2	2	2	2	1
28	1	3	1	1	2	2	2	1	wound infection	4	4	wound pain	5	4	nil		5	nil		5	nil		5	0	0	0	1	1	0	0	0	0	0	2	2	2	2	2	2	2	2	2	2	2	2	2	2	1	1
30	2	3	1	1	1	3	2	1	nil			nil			nil			nil			nil			0	0	0	0	0	0	0	0	0	0	0	2	2	2	2	2	2	2	2	2	2	2	2	2	2	1
32	2	3	1	1	1	3	2	1	nil			nil			nil			nil			nil			0	0	0	0	0	0	0	0	0	0	0	2	2	2	2	2	2	2	2	2	2	2	2	2	2	2
40	2	3	2	2	2	2	2	1	nil			nil			nil			nil			nil			0	0	0	0	0	0	0	0	0	0	0	2	2	2	2	2	2	2	2	2	2	2	2	2	2	2
25	2	3	1	1	2	2	2	1	nil			nil			nil			nil			nil			0	0	0	0	0	0	0	0	0	0	0	2	2	2	2	2	2	2	2	2	2	2	2	2	2	2
37	2	3	2	2	2	1	1	1	nil			nil			nil			nil			nil			0	0	0	0	0	0	0	0	0	0	0	2	2	2	2	2	2	2	2	2	2	2	2	2	2	2
28	2	2	1	1	1	1	2	1	nil			nil			nil			nil			nil			0	0	0	0	0	0	0	0	0	0	0	2	2	2	2	2	2	2	2	2	2	2	2	2	2	2
34	2	4	3	3	1	1	2	1	nil			nil			nil			nil			nil			0	0	0	0	0	0	0	0	0	0	0	2	2	2	2	2	2	2	2	2	2	2	2	2	2	2
37	2	5	2	2	2	1	1	2	nil			nil			nil			nil			nil			0	0	0	0	0	0	0	0	0	0	0	2	2	2	2	2	2	2	2	2	2	2	2	2	2	3
38	2	3	3	3	1	1	2	1	nil			nil			nil			nil			nil			0	0	0	0	0	0	0	0	0	0	0	2	2	2	2	2	2	2	2	2	2	2	2	2	2	2
22	2	2	1	1	2	1	1	2	nil			nil			nil			nil			nil			0	0	0	0	0	0	0	0	0	0	0	2	2	2	2	2	2	2	2	2	2	2	2	2	2	2
31	2	3	2	2	1	1	1	1	nil			nil			nil			nil			nil			0	0	0	0	0	0	0	0	0	0	0	2	2	2	2	2	2	2	2	2	2	2	2	2	2	3
32	2	3	2	2	2	1	1	2	nil			nil			nil			nil			nil			0	0	0	0	0	0	0	0	0	0	0	2	2	2	2	2	2	2	2	2	2	2	2	2	2	3
24	2	5	1	1	1	2	1	1	nil			nil			nil			nil			ni			0	0	0	0	0	0	0	0	0	0	0	2	2	2	2	2	2	2	2	2	2	2	2	2	2	3
30	2	3	1	1	2	1	1	1	nil			nil			nil			nil			nil			0	0	0	0	0	0	0	0	0	0	0	2	2	2	2	2	2	2	2	2	2	2	2	2	2	2
30	2	2	1	1	2	2	1	1	nil			nil			nil			nil			nil			0	0	0	0	0	0	0	0	0	0	0	2	2	2	2	2	2	2	2	2	2	2	2	2	2	3
36	2	2	3	3	2	1	1	1	nil			nil			nil			nil			nil			0	0	0	0	0	0	0	0	0	0	0	2	2	2	2	2	2	2	2	2	2	2	2	2	2	2
33	2	5	1	1	2	1	1	1	bleeding	1	1	wound infection	4	3	nil		5	nil		5	nil		5	1	0	0	1	0	0	0	0	0	0	2	1	2	2	2	2	2	2	2	2	2	2	2	2	1	2
28	2	5	2	2	2	2	1	1	bleeding	1	1	infection	4	3	mood changes	6	6	nil		5	nil		5	1	0	0	1	0	0	0	0	0	0	2	1	2	1	2	2	2	2	2	2	2	2	2	2	1	2
28	2	3	2	2	2	1	2	1	bleeding	1	1	nil		7	nil		5	nil		5	nil		5	1	0	0	0	0	0	0	0	0	0	1	1	2	2	2	1	2	2	2	2	2	2	2	2	1	2
28	2	2	2	2	2	1	2	1	nil			nil			nil			nil			nil			0	0	0	0	0	0	0	0	0	0	0	2	2	2	2	2	2	2	2	2	2	2	2	2	2	2
41	2	3	2	2	2	1	2	1	bleeding	1	1	hypertension	3	2	dizziness	7	6	nil		5	nil		5	1	0	1	0	0	1	0	0	0	0	3	1	2	2	2	1	2	2	2	2	2	2	2	2	1	2
27	2	5	1	1	1	1	2	1	nil			nil			nil			nil			nil			0	0	0	0	0	0	0	0	0	0	0	2	2	2	2	2	2	2	2	2	2	2	2	2	2	3
34	2	2	2	2	2	3	2	1	nil			nil			nil			nil			nil			0	0	0	0	0	0	0	0	0	0	0	2	2	2	2	2	2	2	2	2	2	2	2	2	2	1
38	2	3	4	4	2	2	2	1	nil			nil			nil			nil			nil			0	0	0	0	0	0	0	0	0	0	0	2	2	2	2	2	2	2	2	2	2	2	2	2	2	1
22	1	2	1	1	2	3	1	1	nil			nil			nil			nil			nil			0	0	0	0	0	0	0	0	0	0	0	2	2	2	2	2	2	2	2	2	2	2	2	2	2	1
35	2	3	2	2	1	1	1	1	nil			nil			nil			nil			nil			0	0	0	0	0	0	0	0	0	0	0	2	2	2	2	2	2	2	2	2	2	2	2	2	2	1
34	2	2	1	1	2	1	1	1	nil			nil			nil			nil			nil			0	0	0	0	0	0	0	0	0	0	0	2	2	2	2	2	2	2	2	2	2	2	2	2	2	1
30	2	2	1	1	1	1	2	1	nil			nil			nil			nil			nil			0	0	0	0	0	0	0	0	0	0	0	2	2	2	2	2	2	2	2	2	2	2	2	2	2	3
20	2	3	1	1	2	2	2	1	nil			nil			nil			nil			nil			0	0	0	0	0	0	0	0	0	0	0	2	2	2	2	2	2	2	2	2	2	2	2	2	2	1
37	2	4	2	2	2	3	3	1	nil			nil			nil			nil			nil			0	0	0	0	0	0	0	0	0	0	0	2	2	2	2	2	2	2	2	2	2	2	2	2	2	3
31	2	3	3	3	2	2	2	1	nil			nil			nil			nil			nil			0	0	0	0	0	0	0	0	0	0	0	2	2	2	2	2	2	2	2	2	2	2	2	2	2	3
35	2	3	3	3	1	1	2	1	nil			nil			nil			nil			nil			0	0	0	0	0	0	0	0	0	0	0	2	2	2	2	2	2	2	2	2	2	2	2	2	2	3
36	2	3	3	3	1	1	3	1	nil			nil			nil			nil			nil			0	0	0	0	0	0	0	0	0	0	0	2	2	2	2	2	2	2	2	2	2	2	2	2	2	3
33	2	2	1	1	1	1	3	1	nil			nil			nil			nil			nil			0	0	0	0	0	0	0	0	0	0	0	2	2	2	2	2	2	2	2	2	2	2	2	2	2	1
31	2	5	1	1	1	2	2	1	nil			nil			nil			nil			nil			0	0	0	0	0	0	0	0	0	0	0	2	2	1	2	2	2	2	2	2	2	2	2	2	2	1
34	2	5	1	1	1	1	3	1	nil			nil			nil			nil			nil			0	0	0	0	0	0	0	0	0	0	0	2	2	2	2	2	2	2	2	2	2	2	2	2	2	2
36	2	3	2	2	1	1	1	2	nil			nil			nil			nil			nil			0	0	0	0	0	0	0	0	0	0	0	2	2	2	2	2	2	2	2	2	2	2	2	2	2	3
31	2	4	4	2	2	2	0	0	bleeding	1		op site pain	5		infection	4		nil			nil			1	0	0	1	1	0	0	0	0	0	3	1	2	2	2	2	2	2	2	2	2	2	2	2	1	2
31	2	3	2	2	1	1	3	1	nil			nil			nil			nil			nil			0	0	0	0	0	0	0	0	0	0	0	2	2	2	2	2	2	2	2	2	2	2	2	2	2	3
31	2	5	2	2	1	1	2	2	nil			nil			nil			nil			nil			0	0	0	0	0	0	0	0	0	0	0	2	2	2	2	2	2	2	2	2	2	2	2	2	2	3
21	1	2	1	1	1	1	1	2	nil			nil			nil			nil			nil			0	0	0	0	0	0	0	0	0	0	0	2	2	2	2	2	2	2	2	2	2	2	2	2	2	3
36	2	3	1	1	2	1	1	2	nil			nil			nil			nil			nil			0	0	0	0	0	0	0	0	0	0	0	2	2	2	2	2	2	2	2	2	2	2	2	2	2	3
37	2	4	2	2	2	1	1	2	nil			nil			nil			nil			nil			0	0	0	0	0	0	0	0	0	0	0	2	2	2	2	2	2	2	2	2	2	2	2	2	2	3
34	2	4	4	4	1	2	2	2	nil			nil			nil			nil			nil			0	0	0	0	0	0	0	0	0	0	0	2	2	2	2	2	2	2	2	2	2	2	2	2	2	1
39	2	4	3	3	1	3	1	2	nil			nil			nil			nil			nil			0	0	0	0	0	0	0	0	0	0	0	2	2	2	2	2	2	2	2	2	2	2	2	2	2	1
40	2	4	3	3	1	2	0	0	nil			nil			nil			nil			nil			0	0	0	0	0	0	0	0	0	0	0	2	2	2	2	2	2	2	2	2	2	2	2	2	2	2
29	2	3	2	2	2	2	2	1	high blood pressure	3	3	breast pain	5	4	infection	4	3	nil		5	nil		5	0	0	1	1	1	0	0	0	0	0	3	2	2	1	2	1	2	2	2	2	1	2	2	2	2	2
34	2	2	1	1	1	2	1	1	nil			nil			nil			nil			nil			0	0	0	0	0	0	0	0	0	0	0	2	2	2	2	2	2	2	2	2	2	2	2	2	2	1
25	2	3	1	1	1	2	2	1	bleeding	1	1	headache	6	4	fever	2	6	nil		5	nil		5	1	1	0	0	0	0	0	0	0	1	3	1	2	2	2	2	2	2	2	2	2	2	2	2	2	1
28	2	3	1	1	1	1	3	1	nil			nil			nil		5	nil			nil			0	0	0	0	0	0	0	0	0	0	0	2	2	2	2	2	2	2	2	2	2	2	2	2	2	3
27	2	3	1	1	1	1	2	1	nil			nil			nil			nil			nil			0	0	0	0	0	0	0	0	0	0	0	2	2	2	2	2	2	2	2	2	2	2	2	2	2	3
34	2	3	1	1	2	1	1	1	nil			nil			nil			nil			nil			0	0	0	0	0	0	0	0	0	0	0	2	2	2	2	2	2	2	2	2	2	2	2	2	2	1
24	2	5	1	1	1	1	0	0	nil			nil			nil			nil			nil			0	0	0	0	0	0	0	0	0	0	0	2	2	2	2	2	2	2	2	2	2	2	2	2	2	0
29	2	3	2	2	2	2	1	2	nil			nil			nil			nil			nil			0	0	0	0	0	0	0	0	0	0	0	2	2	2	2	2	2	2	2	2	2	2	2	2	2	1
30	2	2	1	1	1	1	1	1	nil			nil			nil			nil			nil			0	0	0	0	0	0	0	0	0	0	0	2	2	2	2	2	2	2	2	2	2	2	2	2	2	2
28	2	3	1	1	1	1	1	1	nil			nil			nil			nil			nil			0	0	0	0	0	0	0	0	0	0	0	2	2	2	2	2	2	2	2	2	2	2	2	1	0	1
32	2	3	1	1	1	2	2	1	nil			nil			nil			nil			nil			0	0	0	0	0	0	0	0	0	0	0	2	2	2	2	2	2	2	2	2	1	2	2	1	0	1
20	2	5	2	1	2	2	2	1	nil			nil			nil			nil			nil			0	0	0	0	0	0	0	0	0	0	0	2	2	2	2	2	2	2	2	2	2	2	2	0	1	2
33	2	2	2	2	2	3	4	1	nil			nil			nil			nil			nil			0	0	0	0	0	0	0	0	0	0	0	2	2	2	2	2	2	2	2	2	2	2	2	0	1	2
30	2	3	1	1	2	2	2	1	excess water from breast	4	5	nil		7	nil		5	nil		5	nil		5	0	0	0	1	0	0	0	0	0	0	1	2	2	1	3	1	1	1	3	1	1	3	3	1	1	0
31	2	3	2	2	1	3	2	1	postpartum hypertension	3	3	infection of suture site	4	3	postpartum depression	6	6	nil		5	nil		5	0	0	1	1	0	0	0	0	1	0	3	1	1	1	3	1	1	1	2	1	2	2	2	1	1	3
27	1	3	1	1	1	2	4	2	bleeding	1	1	anaemia	6	6	laceration	4	4	nil		5	nil		5	1	0	0	1	0	0	0	0	0	0	2	1	2	1	2	1	1	1	2	1	1	1	2	1	0	0
27	2	3	4	4	1	2	2	1	fever	2	2	dizziness	7	5	difficult breathing	7	2	headache	6	2	smelly vaginal discharge	4	3	0	1	0	1	0	1	0	1	0	1	5	2	2	2	2	2	2	2	2	2	2	2	2	2	2	0
30	2	3	2	2	2	2	2	1	pre-eclampsia	3	6	postpartum depression	6	6	wound infection	4	3	nil		5	nil		5	0	0	1	1	0	0	0	0	1	0	3	2	1	2	2	2	1	2	2	2	2	2	2	2	1	0
28	2	4	1	1	2	2	3	1	infection	4	4	nil		7	nil		5	nil		5	nil		5	0	0	0	1	0	0	0	0	0	0	1	2	2	2	2	2	2	2	2	2	2	2	2	2	1	3
26	2	3	0	1	1	1	3	1	nil			nil			nil			nil			nil			0	0	0	0	0	0	0	0	0	0	0	2	2	2	2	2	2	2	2	2	2	2	2	1	2	1
32	2	3	2	2	2	1	1	1	infection	4	4	nil		7	nil		5	nil		5	nil		5	0	0	0	1	0	0	0	0	0	0	1	2	2	1	2	2	2	2	2	2	2	2	2	2	1	3
30	2	3	0	0	2	3	0	0	infection	4		hypertension	3		nil			nil			nil			0	0	1	1	0	0	0	0	0	0	2	2	2	1	2	1	3	2	3	3	2	2	3	2	2	2
29	2	5	1	1	2	2	4	1	nil			nil			nil			nil			nil			0	0	0	0	0	0	0	0	0	0	0	2	2	1	2	2	2	2	2	2	2	2	2	2	1	2
26	2	3	1	1	2	2	3	1	infection	4	4	eclampsia	7	6	nil		5	nil		5	nil		5	0	0	0	1	0	1	0	0	0	0	2	2	2	1	2	2	1	2	2	2	2	2	2	2	1	1
27	1	5	1	1	1	1	2	1	infection	4	4	nil		7	nil		5	nil		5	nil		5	0	0	0	1	0	0	0	0	0	0	1	2	2	1	2	2	2	2	2	2	2	2	2	1	2	3
33	2	5	4	2	1	2	2	1	nil			nil			nil			nil			nil			0	0	0	0	0	0	0	0	0	0	0	2	2	2	2	2	2	2	2	2	2	2	2	2	2	1
29	2	3	0	0	2	2	4	1	infection	4	4	high blood preesure	3	2	eclampsia	7	6	nil		5	nil		5	0	0	1	1	0	1	0	0	0	0	3	2	2	2	2	1	1	2	2	2	2	2	2	2	1	2
35	2	3	3	3	2	1	0	0	infection	4		nil			nil			nil			nil			0	0	0	1	0	0	0	0	0	0	1	2	2	2	2	2	2	2	2	2	2	2	2	2	1	2
27	2	5	2	2	1	1	4	1	bleeding	1	1	infection	4	3	episiotomy pain	5	4	nil		5	nil		5	1	0	0	1	1	0	0	0	0	0	3	1	2	1	2	2	2	2	2	2	2	2	2	1	2	3
28	2	3	1	1	2	1	2	1	bleeding	1	1	nil		7	nil		5	nil		5	nil		5	1	0	0	0	0	0	0	0	0	0	1	1	1	1	2	1	2	1	3	2	2	1	1	1	1	1
33	2	3	2	0	1	1	3	1	hypertension	3	3	depression	6	6	nil		5	nil		5	nil		5	0	0	1	0	0	0	0	0	1	0	2	2	1	2	2	2	1	2	2	2	2	2	2	2	1	2
37	2	3	2	2	2	2	0	0	nil			nil			nil			nil			nil			0	0	0	0	0	0	0	0	0	0	0	2	2	2	2	2	2	3	3	3	3	3	3	3	3	2
29	2	3	1	1	1	2	1	2	high blood pressure	3	3	depression	6	6	swollen belly	4	3	bleeding	1	1	low packed cell volume	6	6	1	0	1	1	0	0	1	0	1	0	4	2	2	1	2	1	1	1	2	2	2	1	2	1	2	1
31	2	3	1	1	1	3	2	2	nil			nil			nil			nil			nil			0	0	0	0	0	0	0	0	0	0	0	2	2	2	2	2	2	2	2	2	2	2	2	2	2	1
18	1	3	1	1	1	2	0	0	hypertension	3		breast pain	5		nil			nil			nil			0	0	1	0	1	0	0	0	0	0	2	2	2	2	2	1	2	2	2	2	2	2	2	2	2	2
25	2	3	2	2	2	3	2	1	nil			nil			nil			nil			nil			0	0	0	0	0	0	0	0	0	0	0	2	2	2	2	2	2	2	2	2	2	2	2	2	2	0
20	2	2	1	1	1	1	2	1	nil			nil			nil			nil			nil			0	0	0	0	0	0	0	0	0	0	0	2	2	2	2	2	2	2	2	2	2	2	2	2	2	1
30	2	4	1	1	1	1	1	1	nil			nil			nil			nil			nil			0	0	0	0	0	0	0	0	0	0	0	2	2	2	2	2	2	2	2	2	2	2	2	2	2	2
34	2	3	1	1	1	1	1	1	nil			nil			nil			nil			nil			0	0	0	0	0	0	0	0	0	0	0	2	2	2	2	2	2	2	2	2	2	2	2	2	2	0
28	2	4	2	2	1	1	3	1	nil			nil			nil			nil			nil			0	0	0	0	0	0	0	0	0	0	0	2	2	2	2	2	2	2	2	2	2	2	2	2	2	2
27	2	3	2	2	1	1	2	1	bleeding	1	1	chills	2	6	body aches	5	4	infection	4	3	depression	6	6	1	1	0	1	1	0	0	0	1	0	5	1	1	1	1	1	1	1	1	1	1	1	1	1	1	0
30	2	2	4	3	1	2	3	1	bleeding	1	1	nil		7	nil		5	nil		5	nil		5	1	0	0	0	0	0	0	0	0	0	1	1	2	2	2	1	1	2	1	1	1	2	2	2	2	1
40	2	2	4	4	2	2	2	1	bleeding	1	1	high blood pressure	3	2	nil		5	nil		5	nil		5	1	0	1	0	0	0	0	0	0	0	2	2	2	2	2	1	1	2	2	2	2	2	2	2	1	1
27	2	3	2	1	2	1	2	1	foul smelling lochia	4	4	dizziness	7	5	nil		5	nil		5	nil		5	0	0	0	1	0	1	0	0	0	0	2	1	2	1	2	2	2	2	2	1	1	1	2	1	1	3
30	2	3	3	0	1	2	3	1	infection	4	4	hypertension	3	2	anaemia	6	6	depression	6	6	nil		5	0	0	1	1	0	0	0	0	1	0	3	2	1	1	2	1	1	2	2	2	2	2	2	1	1	3
36	2	3	1	1	2	3	2	1	high blood pressure	3	3	infection	4	3	low pcv	7	6	nil		5	nil		5	0	0	1	1	0	1	0	0	0	0	3	2	2	1	2	1	1	2	2	2	2	2	2	1	1	1
28	2	3	2	2	1	1	2	1	nil			nil			nil			nil			nil			0	0	0	0	0	0	0	0	0	0	0	2	2	2	2	2	2	2	2	2	2	2	2	3	3	3
39	2	3	4	3	2	3	3	1	infection	4	4	bleeding	1	1	pain	5	4	nil		5	nil		5	1	0	0	1	1	0	0	0	0	0	3	1	1	1	2	1	1	2	2	1	1	1	2	2	1	0
29	2	3	1	1	2	1	2	1	infection	4	4	bleeding	1	1	hypertension	3	2	nil		5	nil		5	1	0	1	1	0	0	0	0	0	0	3	1	3	1	3	1	3	3	2	2	1	2	2	2	1	3
26	2	3	1	1	2	2	2	1	bleeding	1	1	operation site pain	5	4	nil		5	nil		5	nil		5	1	0	0	0	1	0	0	0	0	0	2	1	2	1	2	1	2	2	2	1	1	1	2	2	1	2
28	2	4	0	0	1	2	2	1	bleeding	1	1	headache	6	4	pain	5	4	nil		5	nil		5	1	0	0	0	1	0	0	0	0	1	3	1	1	1	2	2	2	2	2	2	1	1	2	1	2	3
28	2	2	1	1	2	4	2	1	bleeding	1	1	dizziness	7	5	pain	5	4	nil		5	nil		5	1	0	0	0	1	1	0	0	0	0	3	1	1	1	2	2	2	2	2	1	1	3	3	2	1	1
23	1	0	1	1	1	4	0	0	nil			nil			nil			nil			nil			0	0	0	0	0	0	0	0	0	0	0	2	2	2	2	2	2	2	2	2	2	2	2	1	2	2
28	2	4	1	1	1	1	3	1	fever	2	2	stomach pain	5	4	breast pain	5	4	high blood presure	3	2	low pcv	6	6	0	1	1	0	1	0	0	0	0	0	3	2	2	1	2	1	2	2	2	2	1	2	2	1	0	3
25	2	2	1	1	2	1	0	0	nil			nil			nil			nil			nil			0	0	0	0	0	0	0	0	0	0	0	2	2	2	2	2	2	2	2	2	2	2	2	2	2	0
31	2	3	2	2	2	2	2	1	fever	2	2	infection	4	3	headache	6	4	nil		5	nil		5	0	1	0	1	0	0	0	0	0	1	3	2	2	2	2	2	2	2	2	2	2	2	2	2	2	3
33	2	2	3	3	1	1	3	1	bleeding	1	1	anaemia	6	6	nil		5	nil		5	nil		5	1	0	0	0	0	0	0	0	0	0	1	1	1	1	2	2	2	1	2	1	1	2	2	0	0	3
24	2	5	1	1	1	2	2	1	vaginal discomfort	4	5	breast engorgement	4	4	headache	6	2	mood swing	6	6	abdominal pain	5	4	0	0	0	1	0	0	0	0	0	1	2	2	1	1	2	2	2	1	2	1	2	1	2	1	2	3
32	2	4	2	2	2	1	4	1	depression	6	6	high blood pressure	3	2	bleeding	1	1	nil		5	nil		5	1	0	1	0	0	0	0	0	1	0	3	1	1	2	2	1	1	2	2	2	1	1	1	0	1	3
26	2	5	1	1	2	2	4	1	seizure	7	6	high blood pressure	3	2	nil		5	nil		5	nil		5	0	0	1	0	0	1	0	0	0	0	2	3	3	3	3	1	1	3	3	3	3	3	3	3	1	1
30	2	3	1	1	2	1	0	0	breast pain	5		nil			nil			nil			nil			0	0	0	0	1	0	0	0	0	0	1	2	2	1	3	2	2	2	2	2	1	2	2	0	1	2
31	2	4	3	2	1	3	2	1	hypertension	3	3	infection of suture site	4	3	depression	6	6	nil		5	nil		5	0	0	1	1	0	0	0	0	1	0	3	1	1	1	3	1	1	1	2	1	2	2	2	1	1	3
27	1	3	1	1	1	2	4	2	bleeding	1	1	low PCV	7	6	laceration	4	4	nil		5	nil		5	1	0	0	1	0	1	0	0	0	0	3	1	2	1	2	1	1	1	2	1	1	1	2	1	0	2
29	2	2	2	2	2	3	3	1	infection	4	4	bleeding	1	1	nil		5	nil		5	nil		5	1	0	0	1	0	0	0	0	0	0	2	1	2	1	2	1	2	2	2	3	3	3	2	2	1	3
39	2	3	1	1	2	4	1	1	high blood pressure	3	3	infection	4	3	nil		5	nil		5	nil		5	0	0	1	1	0	0	0	0	0	0	2	1	2	1	3	1	1	1	3	3	3	3	3	2	1	1
35	2	5	1	1	2	1	1	1	bleeding	1	1	low pcv	7	6	high blood pressure	3	2	nil		5	nil		5	1	0	1	0	0	1	0	0	0	0	3	1	1	1	1	1	1	2	2	2	1	2	2	3	1	2
28	2	4	2	2	1	1	2	1	fever	2	2	wound infection	4	3	bleeding	1	1	breast pain	5	4	nil		5	1	1	0	1	1	0	0	0	0	0	4	1	2	1	2	2	2	2	2	2	1	2	2	1	2	1
32	2	3	3	3	2	3	2	1	fatigue	7	5	bleeding	1	1	wound infection	4	3	wound pain	5	4	nil		5	1	0	0	1	1	1	0	0	0	0	4	1	2	1	3	1	2	2	2	2	1	2	2	2	1	1
22	1	3	1	1	1	2	2	1	breast pain	5	5	perineum pain	5	4	nil		5	nil		5	nil		5	0	0	0	0	1	0	0	0	0	0	1	2	2	1	2	2	2	2	2	2	1	2	2	1	2	1
30	2	2	3	3	2	3	3	1	bleeding	1	1	dizziness	7	5	op site pain	5	4	nil		5	nil		5	1	0	0	0	1	1	0	0	0	0	3	1	2	1	2	1	2	2	2	2	1	2	2	2	1	2
24	2	2	1	1	1	4	2	1	dizziness	7	6	bleeding	1	1	abdominal pain	5	4	headache	6	2	nil		5	1	0	0	0	1	1	0	0	0	1	4	2	2	2	2	2	2	2	2	2	2	2	2	2	2	2
28	2	3	1	1	1	1	1	1	fever	2	2	headache	6	4	bleeding	1	1	breast pain	5	4	high blood pressure	3	2	1	1	1	0	1	0	0	0	0	1	5	1	2	2	2	1	2	2	2	2	1	2	2	1	0	2
26	2	3	1	1	1	1	1	1	nil			nil			nil			nil			nil			0	0	0	0	0	0	0	0	0	0	0	2	2	2	2	2	2	2	2	2	2	2	2	2	2	2
27	2	2	1	1	1	1	1	2	nil			nil			nil			nil			nil			0	0	0	0	0	0	0	0	0	0	0	2	2	2	2	2	2	2	2	2	2	2	2	2	2	1
32	2	3	1	1	1	1	1	2	nil			nil			nil			nil			nil			0	0	0	0	0	0	0	0	0	0	0	2	2	2	2	2	2	2	2	2	2	2	2	2	2	3
34	2	3	1	1	1	1	2	1	nil			nil			nil			nil			nil			0	0	0	0	0	0	0	0	0	0	0	2	2	2	2	2	2	2	2	2	2	2	2	2	2	2
35	2	3	1	1	2	1	2	1	wound infection	4	4	nil		7	nil		5	nil		5	nil		5	0	0	0	1	0	0	0	0	0	0	1	2	2	2	2	2	2	2	2	2	2	2	2	2	1	1
32	2	5	1	1	1	2	1	2	nil			nil			nil			nil			nil			0	0	0	0	0	0	0	0	0	0	0	2	2	2	2	2	2	2	2	2	2	2	2	2	2	3
26	2	2	1	1	1	2	1	2	nil			nil			nil			nil			nil			0	0	0	0	0	0	0	0	0	0	0	2	2	2	2	2	2	2	2	2	2	2	2	2	2	3
20	1	2	1	1	1	1	1	1	nil			nil			nil			nil			nil			0	0	0	0	0	0	0	0	0	0	0	2	2	2	2	2	2	2	2	2	2	2	2	2	2	1
28	1	5	1	1	1	1	0	0	nil			nil			nil			nil			nil			0	0	0	0	0	0	0	0	0	0	0	2	2	2	2	2	2	2	2	2	2	2	2	2	2	2
29	2	3	2	2	1	1	1	2	nil			nil			nil			nil			nil			0	0	0	0	0	0	0	0	0	0	0	2	2	2	2	2	2	2	2	2	2	2	2	2	2	3
38	2	5	2	1	2	2	0	0	nil			nil			nil			nil			nil			0	0	0	0	0	0	0	0	0	0	0	2	2	2	2	2	2	2	2	2	2	2	2	2	2	2
35	2	3	1	1	1	3	0	0	nil			nil			nil			nil			nil			0	0	0	0	0	0	0	0	0	0	0	2	2	2	2	2	2	2	2	2	2	2	2	2	2	0
32	2	3	1	1	1	1	1	1	nil			nil			nil			nil			nil			0	0	0	0	0	0	0	0	0	0	0	2	2	2	2	2	2	2	2	2	2	2	2	2	2	2
22	2	5	1	1	1	2	0	0	nil			nil			nil			nil			nil			0	0	0	0	0	0	0	0	0	0	0	2	2	2	2	2	2	2	2	2	2	2	2	2	2	0
31	2	3	2	2	1	1	3	1	nil			nil			nil			nil			nil			0	0	0	0	0	0	0	0	0	0	0	2	2	2	2	2	2	2	2	2	2	2	2	2	2	0
24	2	3	1	1	1	2	1	2	nil			nil			nil			nil			nil			0	0	0	0	0	0	0	0	0	0	0	2	2	2	2	2	2	2	2	2	2	2	2	2	2	0
36	2	4	4	4	2	1	3	1	nil			nil			nil			nil			nil			0	0	0	0	0	0	0	0	0	0	0	2	2	2	2	2	2	2	2	2	2	2	2	2	2	3
26	2	5	1	1	2	2	1	2	wound infection	4	4	nil		7	nil		5	nil		5	nil		5	0	0	0	1	0	0	0	0	0	0	1	2	2	1	2	2	2	2	2	2	2	2	2	2	1	2
31	2	3	2	2	1	1	1	2	nil			nil			nil			nil			nil			0	0	0	0	0	0	0	0	0	0	0	2	2	2	2	2	2	2	2	2	2	2	2	2	2	2
30	2	3	1	1	2	2	1	1	nil			nil			nil			nil			nil			0	0	0	0	0	0	0	0	0	0	0	2	2	2	2	2	2	2	2	2	2	2	2	2	2	2
37	2	2	4	4	2	1	2	1	nil			nil			nil			nil			nil			0	0	0	0	0	0	0	0	0	0	0	2	2	2	2	2	2	2	2	2	2	2	2	2	2	2
24	2	2	1	1	1	1	2	1	nil			nil			nil			nil			nil			0	0	0	0	0	0	0	0	0	0	0	2	2	2	2	2	2	2	2	2	2	2	2	1	0	3
35	2	5	2	2	1	2	1	1	headache	6	6	bleeding	1	1	pain	5	4	nil		5	nil		5	1	0	0	0	1	0	0	0	0	1	3	1	2	2	2	2	2	2	2	2	2	2	2	2	2	2
25	2	3	1	1	1	2	2	1	nil			nil			nil			nil			nil			0	0	0	0	0	0	0	0	0	0	0	2	2	2	2	2	2	2	2	2	2	2	2	1	2	0
19	2	2	1	1	2	3	2	1	nil			nil			nil			nil			nil			0	0	0	0	0	0	0	0	0	0	0	2	2	2	2	2	2	2	2	2	2	2	2	2	1	2
29	2	4	1	1	2	3	2	1	op site pain	5	5	infection	4	3	nil		5	nil		5	nil		5	0	0	0	1	1	0	0	0	0	0	2	2	2	2	2	2	2	2	2	2	2	2	2	2	1	3
27	2	5	1	1	1	1	1	2	nil			nil			nil			nil			nil			0	0	0	0	0	0	0	0	0	0	0	2	2	2	2	2	2	2	2	2	2	2	2	2	2	0
32	2	1	6	6	2	3	0	0	nil			nil			nil			nil			nil			0	0	0	0	0	0	0	0	0	0	0	2	2	2	2	2	2	2	2	2	2	2	2	2	2	0
19	1	2	1	1	2	2	2	1	nil			nil			nil			nil			nil			0	0	0	0	0	0	0	0	0	0	0	2	2	2	2	2	2	2	2	2	2	2	2	2	2	1
37	2	3	1	1	2	2	1	1	nil			nil			nil			nil			nil			0	0	0	0	0	0	0	0	0	0	0	2	2	2	2	2	2	2	2	2	2	2	2	2	2	1
37	2	3	1	1	2	1	2	1	nil			nil			nil			nil			nil			0	0	0	0	0	0	0	0	0	0	0	2	2	2	2	2	2	2	2	2	2	2	2	2	2	1
29	2	3	1	1	2	3	1	1	nil			nil			nil			nil			nil			0	0	0	0	0	0	0	0	0	0	0	2	2	2	2	2	2	2	2	2	2	2	2	2	2	1
32	2	5	2	1	2	1	3	1	headache	6	6	bleeding	1	1	infection	4	3	high BP	3	2	nil		5	1	0	1	1	0	0	0	0	0	1	4	1	2	1	2	1	2	2	2	2	2	2	2	2	1	3
29	2	0	1	1	1	3	1	1	nil			nil			nil			nil			nil			0	0	0	0	0	0	0	0	0	0	0	2	2	2	2	2	2	2	2	2	2	2	2	1	2	1
[truncated: 34 more columns]

## Sheet: Variable view
variable1	Numeric	8	2	age	None	None	8	Right	Scale	Input
variable2	Numeric	8	2	marital status	{1.00, single}...	None	8	Right	Scale	Input
variable3	Numeric	8	2	highest level of education	{1.00, primary}...	None	8	Right	Scale	Input
variable4	Numeric	8	2	parity	None	None	8	Right	Scale	Input
variable4b	Numeric	8	2	alive	None	None	8	Right	Scale	Input
variable5	Numeric	8	2	mode of delivery	{1.00, svd}...	None	8	Right	Scale	Input
variable6	Numeric	8	2	overall,would you say your health is?	{1.00, excellent}...	None	8	Right	Scale	Input
variable7	Numeric	8	2	hw mins?	{1.00, <10mins}...	None	8	Right	Scale	Input
variable8	Numeric	8	2	do you think the counselling time is appropriate?	{1.00, yes}...	None	8	Right	Scale	Input
variable9a	String	24	0	mention 5 postpartum complication warning signs you were told1	None	None	29	Left	Nominal	Input
sign1	Numeric	8	2		{1.00, bleeding}...	None	8	Right	Nominal	Input
warning1	Numeric	8	2	first sign recoded	{1.00, bleeding}...	None	8	Right	Scale	Input
variable9b	String	24	0	postpartum complication warning sign 2	None	None	25	Left	Nominal	Input
sign2	Numeric	8	2		{1.00, bleeding}...	None	8	Right	Nominal	Input
warning2	Numeric	8	2	second sign recoded	{1.00, bleeding}...	None	8	Right	Scale	Input
variable9c	String	30	0	postpartum complication warning sign 3	None	None	22	Left	Nominal	Input
sign3	Numeric	8	2		{1.00, bleeding}...	None	8	Right	Nominal	Input
warning3	Numeric	8	2	3rd sign	{1.00, bleeding}...	None	8	Right	Scale	Input
variable9d	String	22	0	postpartum complication warning sign 4	None	None	12	Left	Nominal	Input
sign4	Numeric	8	2		{1.00, bleeding}...	None	8	Right	Nominal	Input
warning4	Numeric	8	2	4th sign	{1.00, bleeding}...	None	8	Right	Scale	Input
variable9e	String	27	0	postpartum complication warning sign 5	None	None	16	Left	Nominal	Input
sign5	Numeric	8	2		{1.00, bleeding}...	None	8	Right	Nominal	Input
warning5	Numeric	8	2	5th sign	{1.00, bleeding}...	None	8	Right	Scale	Input
bleeding1	Numeric	8	2		{.00, NO}...	None	11	Right	Nominal	Input
fever1	Numeric	8	2		{.00, NO}...	None	10	Right	Nominal	Input
HBP1	Numeric	8	2		{.00, NO}...	None	10	Right	Nominal	Input
foulsmellingdisch1	Numeric	8	2		{.00, NO}...	None	20	Right	Nominal	Input
pain1	Numeric	8	2		{.00, NO}...	None	10	Right	Nominal	Input
convulsion1	Numeric	8	2		{.00, NO}...	None	13	Right	Nominal	Input
OEDEMA	Numeric	8	2		{.00, NO}...	None	8	Right	Nominal	Input
BREATHINGDIFF	Numeric	8	2		{.00, NO}...	None	8	Right	Nominal	Input
THOUGHTOFHARMINGSELFBABY	Numeric	8	2		{.00, NO}...	None	8	Right	Nominal	Input
SEVEREHEADACHE	Numeric	8	2		{.00, NO}...	None	8	Right	Nominal	Input
warningsignscores	Numeric	8	2		None	None	19	Right	Nominal	Input
variable10a	Numeric	8	2	postpartum haemorrhage	{1.00, yes}...	None	8	Right	Scale	Input
variable10b	Numeric	8	2	postpartum depression	{1.00, yes}...	None	8	Right	Scale	Input
variable10c	Numeric	8	2	infection/sepsis	{1.00, yes}...	None	8	Right	Scale	Input
variable10d	Numeric	8	2	pulmonary embolism	{1.00, yes}...	None	8	Right	Scale	Input
variable10e	Numeric	8	2	hypertension	{1.00, yes}...	None	8	Right	Scale	Input
variable10f	Numeric	8	2	preeclampsia/eclampsia	{1.00, yes}...	None	8	Right	Scale	Input
variable10g	Numeric	8	2	cardiac event	{1.00, yes}...	None	8	Right	Scale	Input
variable10h	Numeric	8	2	venous thrombosis	{1.00, yes}...	None	8	Right	Scale	Input
variable10i	Numeric	8	2	lochia abnormalities	{1.00, yes}...	None	8	Right	Scale	Input
variable10j	Numeric	8	2	mastitis	{1.00, yes}...	None	8	Right	Scale	Input
variable10k	Numeric	8	2	endometritis symptoms/signs	{1.00, yes}...	None	8	Right	Scale	Input
variable10l	Numeric	8	2	uterine prolapse	{1.00, yes}...	None	8	Right	Scale	Input
variable10m	Numeric	8	2	episiotomy pain	{1.00, yes}...	None	8	Right	Scale	Input
variable10n	Numeric	8	2	wound infection	{1.00, yes}...	None	8	Right	Scale	Input
variable11	Numeric	8	2	when were you counselledn/educated on postpartum care/complication	{1.00, throughout admission}...	None	10	Right	Scale	Input
variable12	Numeric	8	2	how long did you stay in the hospital after delivery	{1.00, 1 day}...	None	8	Right	Scale	Input
parityin3	Numeric	8	2	parity in 3	{1.00, para 1}...	None	11	Right	Scale	Input
Age4cat	Numeric	8	2	Age recoded into 4 categories	{1.00, <=24}...	None	10	Right	Nominal	Input
edurecoded	Numeric	8	2	edrecoded in 3	{1.00, secondary/lower}...	None	12	Right	Scale	Input
pph	Numeric	8	2	pph in 2	{1.00, yes}...	None	10	Right	Scale	Input
pstdepre	Numeric	8	2	ppt depresn in 2	{1.00, yes}...	None	10	Right	Scale	Input
infectnsepsis	Numeric	8	2	infectn or sepsis	{1.00, yes}...	None	15	Right	Scale	Input
pulembloism	Numeric	8	2	pulmonary embolism	{1.00, yes}...	None	13	Right	Scale	Input
hypert2	Numeric	8	2	hypertension 2	{1.00, yes}...	None	10	Right	Scale	Input
preecalmpsia	Numeric	8	2	preclamp inn 2	{1.00, yes}...	None	14	Right	Scale	Input
cardiacevnt	Numeric	8	2	cardiac event 2	{1.00, yes}...	None	13	Right	Scale	Input
venous2	Numeric	8	2	venous in 2	{1.00, yes}...	None	10	Right	Scale	Input
lochia2	Numeric	8	2	lochia 2	{1.00, yes}...	None	10	Right	Scale	Input
maststis2	Numeric	8	2	maststis in2	{1.00, yes}...	None	11	Right	Scale	Input
endometri2	Numeric	8	2	endometritis smpt 2	{1.00, yes}...	None	12	Right	Scale	Input
uterineprolapse	Numeric	8	2	uterinine pro 2	{1.00, yes}...	None	17	Right	Scale	Input
epipain2	Numeric	8	2	epi pain2	{1.00, yes}...	None	10	Right	Scale	Input
woundinfect	Numeric	8	2	wound infection 2	{1.00, yes}...	None	13	Right	Scale	Input
ppcTOTALscore	Numeric	8	2		None	None	15	Right	Scale	Input
PPCmeanscore1n0	Numeric	8	2	ppc mean score recoded as 1 & 0	{.00, inadequate knowledge}...	None	17	Right	Nominal	Input
pphin2initialscore	Numeric	8	2	initial ppc meaan score	None	None	20	Right	Scale	Input
marstst2	Numeric	8	2	marital stsus in 2	{1.00, married}...	None	10	Right	Scale	Input
gravidty2	Numeric	8	2	gravidity in 2	{1.00, one}...	None	11	Right	Scale	Input
counsellingtime3	Numeric	8	2	counselling time 3	{1.00, throughout hosp stay}...	None	18	Right	Nominal	Input
durationofhospstay3	Numeric	8	2	duration of hosp stay in 3	{1.00, <=2days}...	None	21	Right	Nominal	Input
durationofcounsellingin4	Numeric	8	2	duration of counselling in 4	{1.00, <=10mins}...	None	26	Right	Nominal	Input
knowledgescorerecoded1n0	Numeric	8	2	knowledge recoded into 1 and 0	{.00, no}...	None	26	Right	Nominal	Input
edu2	Numeric	8	2	edu in 2	{1.00, secondary/lower}...	None	10	Right	Nominal	Input
parityagain3	Numeric	8	2	parity in 2-4, 4	{1.00, 1}...	None	14	Right	Nominal	Input
ppcmeanscore2below	Numeric	8	2	ppc mean score using <=2 for 1.9mean	{.00, knowledge meanscore <=2 Inadequate}...	None	20	Right	Nominal	Input
warningsignsothers	Numeric	8	2		None	None	20	Right	Nominal	Input
warningsignsmedian0	Numeric	8	2	warning signs recoded using median of 0	{.00, indaequate}...	None	22	Right	Nominal	Input
warningsignsmean1	Numeric	8	2	warning signs recoded using mean of 1	{.00, indaequate}...	None	19	Right	Nominal	Input
knowledge3ormorsigns	Numeric	8	2	knowledge of 3 or more signs	None	None	22	Right	Nominal	Input
