# Supplementary material for: Determinants of adequate knowledge of postpartum warning signs and complications among parturients in Ibadan, Nigeria: a cross sectional study
Source: BMC Pregnancy Childbirth. 2025 Aug 28;25:894. doi: 10.1186/s12884-025-08058-1 (PMC12392526; doi:10.1186/s12884-025-08058-1)
Supplement: Supplementary file 6 — Supplementary Material 6 [file 12884_2025_8058_MOESM6_ESM.xlsx]

## Sheet: Supplementary 1 - Questionnaire
Supplementary 1: Questionnaire
Questionnaire used to assess the Determinant of Adequate knowledge of Postpartum Warning signs and Complications Among Parturients in Ibadan, Nigeria.
SECTION A: SOCIO-DEMOGRAPHIC CHARACTERISTICS
1. Age………… years
2. Marital status:
(a) Single	☐
(b) Married	☐
(c) Separated	☐
(d) Divorced	☐
3. Highest level of education:
(a) None	☐
(b) Primary	☐
(c) Secondary	☐
(d) Tertiary	☐
SECTION B: OBSTETRICS & POSTPARTUM CHARACTERISTICS
4. How many times have you given birth (after 28 weeks/7 months of pregnancy)? (a) Number of births……………
(b) Number of living children…………
5. Mode of delivery:
(a) Vaginal delivery	☐
(b) Caesarean section	☐
(c) Instrumental Vaginal delivery (e.g., Forceps or Vacuum) ☐
6. Overall, how would you rate your current health?
(a) Excellent	☐
(b) Very Good	☐
(c) Good	☐
(d) Fair	☐
(e) Poor	☐
7. How long did you stay in the hospital after delivery?
(a) 1 day	☐
(b) 2 days	☐
(c) 3 days	☐
(d) 4 days	☐
(e) 5 days	☐
(f) > 5 days	☐
SECTION C: KNOWLEDGE OF POSTPARTUM WARNING SIGNS
8. List any postpartum warning signs or danger signs you know or were told about during your counselling or health education after delivery?
(a) ………………………………
(b) ……………………………….
(c) ……………………………….
(d) ………………………………
(e) ……………………………….
(f) ………………………………..
(g) ………………………………
(h) ………………………………
(i) ………………………………
(j) ………………………………
SECTION D: KNOWLEDGE ABOUT POSTPARTUM COMPLICATIONS
9. Which of the following postpartum complications were discussed with you during your counselling or health education after delivery? (Please select one response for each item)?
COMPLICATIONS	YES	NO	CAN’T REMEMBER
Postpartum haemorrhage
Postpartum depression
Infection/Sepsis
Pulmonary embolism
Hypertension
Preeclampsia/Eclampsia
Cardiac event
Venous thrombosis
Lochia abnormalities
Mastitis
Endometritis symptoms/signs
Uterine Prolapse
Episiotomy pain
Wound Infection
SECTION E: COMPONENT POSTPARTUM COUNSELLING
10. Approximately how many minutes were spent counselling you on postpartum complication and warning signs?
(a) < 10 mins	☐
(b) 11-20 mins	☐
(c) 21-30 mins	☐
(d) >30 mins	☐
11. Do you think the amount of time spent on postpartum counselling/education was adequate and appropriate?
(a) Yes	☐
(b) No	☐
12. When did you receive counselling or education on postpartum complications?
(a) Throughout admission	☐
(b) At discharge	☐
(c) Throughout admission and at discharge	☐
Table Legend
Number Assigned to Each Table	Title of the Table
Supplementary 1	Questionnaire
Supplementary 2	STROBE Checklist
Supplementary 3.1	Means, Standard deviations (SD) and Cronbach’s Alpha values of the Postpartum complication variables
Supplementary 3.2	Logistic Regression Model Diagnostics
Supplementary 3.3	Collinearity check
Supplementry 4	Data

## Sheet: Supplementary 2-STROBE checklis
Supplementary 2: STROBE Checklist
STROBE checklist for Observational Studies.
Item No	Recommendation	Page Number & line
	Title and Abstract
1	a. Indicate the study's design with a commonly used term in the title or the abstract. b. Provide in the abstract an informative and balanced summary of what was done and what was found.	Page 1-2, lines 2, 17 Page 1-2, lines 12-36
	Introduction
2	Background/Rationale: Explain the scientific background and rationale for the investigation being reported.	Page 2-5, lines 39-104
3	Objectives: State specific objectives, including any prespecified hypotheses.	Page 5, lines 102-104
	Methods
4	Study design: Present key elements of study design early in the paper.	Page 5, lines 108
5	Settings: Describe the setting, locations, and relevant dates, including periods of recruitment, exposure, follow-up, and data collection.	Page 5-7, lines 110-133; 153-166
6	Participants: Describe eligibility criteria and the sources and methods of selection of participants. Describe methods of follow-up.	Page 5-6, lines 118-125, Page 7, lines 142-148
7	Variables: Clearly define all outcomes, exposures, predictors, potential confounders, and effect modifiers.	Page 8, lines 171-183
8	Data sources/measurement: For each variable of interest, give sources of data and details of methods of assessment (measurement).	Page 7-8, lines 157-166, 184-198
9	Bias: Describe any efforts to address potential sources of bias.	Page 7, lines 148-150
10	Study size: Explain how the study size was arrived at.	Page 6, lines 135-141
11	Quantitative variables: Explain how quantitative variables were handled in the analyses. If applicable, describe which groupings were chosen and why.	Page 8, lines 169-183
12	a. Statistical methods: Describe all statistical methods, including those used to control for confounding. b. Describe any methods used to examine subgroups and interactions. c. Explain how missing data were addressed. d. If applicable, explain how loss to follow-up was addressed. e. Describe any sensitivity analyses.	Page 8, lines 170-173 Page, lines 178-183 For variables with missing responses, valid percentages were reported by excluding cases with missing data from the denominator. Not applicable Not applicable
13	a. Participants: Report numbers of individuals at each stage of study—e.g., numbers potentially eligible, examined for eligibility, confirmed eligible, included in the study, completing follow-up, and analysed. b. Give reasons for non-participants at each stage. c. Consider use of a flow diagram	Page 9, lines 209-228 Page 9, lines 209-228 Page 9, line 199
14	Descriptive data: Give characteristics of study participants (e.g., demographic, clinical, social) and information on exposures and potential confounders.	Page 10&11, lines 232-240
15	Outcome data: Report numbers of outcome events or summary measures over time.	Page 10-17, lines 232-301
16	Main results: Give unadjusted estimates and, if applicable, confounder-adjusted estimates and their precision (e.g., 95% confidence interval). Make clear which confounders were adjusted for and why they were included.	Page 15-17, lines 276-301
17	Other analyses: Report other analyses done e.g., analyses of subgroups and interactions, and sensitivity analyses.	Page 15-17, lines 276-282
	Discussion
18	Key results: Summarize key results with reference to study objectives.	Page 18, lines 303-307
19	Limitations: Discuss limitations of the study, taking into account sources of potential bias or imprecision. Discuss both direction and magnitude of any potential bias.	Page 22-23, lines 402-417
20	Interpretation: Give a cautious overall interpretation of results considering objectives, limitations, multiplicity of analyses, results from similar studies, and other relevant evidence.	Page 18-21, lines 302-401
21	Generalizability: Discuss the generalisability (external validity) of the study results.	Page 21, lines 402-406
	Other information
22	Funding: Give the source of funding and the role of the funders for the present study and, if applicable, for the original study on which the present article is based.	Page 24, line 456
	The STROBE checklist used in this study follows the guidelines outlined by von Elm et al. (2007), titled The Strengthening the Reporting of Observational Studies in Epidemiology (STROBE) Statement: Guidelines for Reporting Observational Studies, published in the Annals of Internal Medicine, 147(8), 573–577. https://doi.org/10.7326/0003-4819-147-8-200710160-00010
Table Legend
Number Assigned to Each Table	Title of the Table
Supplementary 1	Questionnaire
Supplementary 2	STROBE Checklist
Supplementary 3.1	Means, Standard deviations (SD) and Cronbach’s Alpha values of the Postpartum complication variables
Supplementary 3.2	Logistic Regression Model Diagnostics
Supplementary 3.3	Collinearity check
Supplementry 4	Data

## Sheet: Supplementary 3
	Supplementary 3
	Supplementary 3.1: Means, standard deviations (SD) and Cronbach’s Alpha values of the Postpartum complication variables
	Scales	Mean + SD	Cronbach's alpha
	Postpartum haemorrhage	1.77 + 0.57	0.79
	Postpartum depression	1.90 + 0.40	0.79
	Infection/Sepsis	1.53 + 0.57	0.8
	Pulmonary embolism	2.13 + 0.51	0.83
	Pregnancy-Induced Hypertension	1.60 + 0.50	0.82
	Preeclampsia/Eclampsia	1.70 + 0.53	0.81
	Cardiac event	1.87 + 0.43	0.79
	Venous thrombosis	2.07 + 0.37	0.8
	Lochia abnormalities	2.10 + 0.48	0.8
	Mastitis	1.90 + 0.55	0.79
	Endometritis symptoms/signs	2.01 + 0.45	0.8
	Uterine Prolapse	2.03 + 0.41	0.8
	Episiotomy pain (those with episiotomy ONLY)	1.70 + 0.70	0.8
	Wound Infection (those with C/S ONLY)	1.4 + 0.56	0.81
	Supplementary 3.2: Logistic Regression Model Diagnostics
	Diagnostic Metric	Result	Interpretation
	Likelihood Ratio Chi-square (χ²)	80.47, df = 13, p < 0.001	Model is statistically significant
	Hosmer–Lemeshow Test	χ² = 8.24, df = 8, p = 0.410	Good model fit (p > 0.05)
	ROC-AUC	0.742	Acceptable discrimination (74.2% accuracy)
	Variance Inflation Factor (VIF)	All VIFs < 2	No multicollinearity among independent variables
	Supplementary 3.3: Collinearity check
	Predictor Variable	Tolerance	VIF
	Age recoded into 4 categories	0.672	1.487
	Marital Status in 2	0.893	1.119
	Education Level in 2	0.949	1.054
	Mode of Delivery in 2	0.64	1.563
	Parity in 3	0.734	1.363
	Duration of Counselling in 4	0.976	1.024
	Duration of Hospital Stay in 3	0.648	1.544
	Table Legend
	Number Assigned to Each Table	Title of the Table
	Supplementary 1	Questionnaire
	Supplementary 2	STROBE Checklist
	Supplementary 3.1	Means, Standard deviations (SD) and Cronbach’s Alpha values of the Postpartum complication variables
	Supplementary 3.2	Logistic Regression Model Diagnostics
	Supplementary 3.3	Collinearity check
	Supplementry 4	Data

## Sheet: Supplementary 4 - Data
variable1	variable2	variable3	variable4	variable4b	variable5	variable6	variable7	variable8	variable9a	sign1	warning1	variable9b	sign2	warning2	variable9c	sign3	warning3	variable9d	sign4	warning4	variable9e	sign5	warning5	bleeding1	fever1	HBP1	foulsmellingdisch1	pain1	convulsion1	OEDEMA	BREATHINGDIFF	THOUGHTOFHARMINGSELFBABY	SEVEREHEADACHE	warningsignscores	variable10a	variable10b	variable10c	variable10d	variable10e	variable10f	variable10g	variable10h	variable10i	variable10j	variable10k	variable10l	variable10m	variable10n	variable11
30	2	3	1	1	2	2	2	1	excess water from breast	5	5	nil		7	nil		5	nil		5	nil		5	0	0	0	0	1	0	0	0	0	0	1	2	2	1	3	1	1	1	3	1	1	3	3	1	1	2
31	2	3	2	2	1	3	2	1	postpartum hypertension	3	3	infection of suture site	4	3	postpartum depression	6	6	nil		5	nil		5	0	0	1	1	0	0	0	0	1	0	3	1	1	1	3	1	1	1	2	1	2	2	2	1	1	3
27	1	3	1	1	1	2	4	2	bleeding	1	1	anaemia	6	6	laceration	4	4	nil		5	nil		5	1	0	0	1	0	0	0	0	0	0	2	1	2	1	2	1	1	1	2	1	1	1	2	1	0	2
27	2	3	4	4	1	2	2	1	fever	2	2	dizziness	6	5	fast breathing	7	2	severe headache	6	2	smelly vaginal discharge	4	3	0	1	0	1	0	1	0	1	0	1	5	2	2	2	2	2	2	2	2	2	2	2	2	2	2	2
30	2	3	2	2	2	2	2	1	pre-eclampsia	3	6	postpartum depression	6	6	wound infection	4	3	nil		5	nil		5	0	0	1	1	0	0	0	0	1	0	3	2	1	2	2	2	1	2	2	2	2	2	2	2	1	2
28	2	4	1	1	2	2	3	1	infection	4	4	nil		7	nil		5	nil		5	nil		5	0	0	0	1	0	0	0	0	0	0	1	2	2	2	2	2	2	2	2	2	2	2	2	2	1	3
26	2	3	0	1	1	1	3	1	nil			nil		7	nil			nil			nil			0	0	0	0	0	0	0	0	0	0	0	2	2	2	2	2	2	2	2	2	2	2	2	1	2	1
32	2	3	2	2	2	1	1	1	infection	4	4	nil		7	nil		5	nil		5	nil		5	0	0	0	1	0	0	0	0	0	0	1	2	2	1	2	2	2	2	2	2	2	2	2	2	1	3
30	2	3	0	0	2	3	0	0	infection	4		hypertension	3		nil			nil			nil			0	0	1	1	0	0	0	0	0	0	2	2	2	1	2	1	3	2	3	3	2	2	3	2	2	2
29	2	5	1	1	2	2	4	1	nil		7	nil		7	nil		5	nil		5	nil		5	0	0	0	0	0	0	0	0	0	0	0	2	2	1	2	2	2	2	2	2	2	2	2	2	1	2
26	2	3	1	1	2	2	3	1	infection	4	4	eclampsia	6	6	nil		5	nil		5	nil		5	0	0	0	1	0	0	0	0	0	0	1	2	2	1	2	2	1	2	2	2	2	2	2	2	1	1
27	1	5	1	1	1	1	2	1	infection	4	4	nil		7	nil		5	nil		5	nil		5	0	0	0	1	0	0	0	0	0	0	1	2	2	1	2	2	2	2	2	2	2	2	2	1	2	3
33	2	5	4	2	1	2	2	1	nil			nil			nil			nil			nil			0	0	0	0	0	0	0	0	0	0	0	2	2	2	2	2	2	2	2	2	2	2	2	2	2	1
29	2	3	0	0	2	2	4	1	infection	4	4	high blood preesure	3	2	eclampsia	7	6	nil		5	nil		5	0	0	1	1	0	1	0	0	0	0	3	2	2	2	2	1	1	2	2	2	2	2	2	2	1	2
35	2	3	3	3	2	1	0	0	infection	4		nil			nil			nil			nil			0	0	0	1	0	0	0	0	0	0	1	2	2	2	2	2	2	2	2	2	2	2	2	2	1	2
27	2	5	2	2	1	1	4	1	bleeding	1	1	infection	4	3	episiotomy pain	5	4	nil		5	nil		5	1	0	0	1	1	0	0	0	0	0	3	1	2	1	2	2	2	2	2	2	2	2	2	1	2	3
28	2	3	1	1	2	1	2	1	bleeding	1	1	nil		7	nil		5	nil		5	nil		5	1	0	0	0	0	0	0	0	0	0	1	1	1	1	2	1	2	1	3	2	2	1	1	1	1	1
33	2	3	2	0	1	1	3	1	hypertension	3	3	depression	6	6	nil		5	nil		5	nil		5	0	0	1	0	0	0	0	0	1	0	2	2	1	2	2	2	1	2	2	2	2	2	2	2	1	2
37	2	3	2	2	2	2	0	0	nil			nil			nil			nil			nil			0	0	0	0	0	0	0	0	0	0	0	2	2	2	2	2	2	3	3	3	3	3	3	3	3	2
29	2	3	1	1	1	2	1	2	high blood pressure	3	3	depression	6	6	swollen belly	4	3	bleeding	1	1	low packed cell volume	7	6	1	0	1	1	0	1	0	0	1	0	5	2	2	1	2	1	1	1	2	2	2	1	2	1	2	1
36	2	2	5	3	1	1	1	1	infection	4	4	dizziness	7	5	breast pain	5	4	depression	6	6	nil		5	0	0	0	1	1	1	0	0	1	0	4	2	1	1	2	1	2	2	2	2	1	2	2	1	2	3
34	2	3	2	2	1	2	1	2	bleeding	1	1	infection	4	3	high blood pressure	3	2	nil		5	nil		5	1	0	1	1	0	0	0	0	0	0	3	1	2	1	2	1	2	2	2	2	2	2	2	1	2	3
30	2	5	1	1	1	1	3	1	nil			nil			nil			nil			nil			0	0	0	0	0	0	0	0	0	0	0	2	2	2	2	2	2	2	2	2	2	2	2	1	2	2
28	2	5	2	2	1	1	2	1	nil			nil			nil			nil			nil			0	0	0	0	0	0	0	0	0	0	0	2	2	2	2	2	2	2	2	2	2	2	2	1	2	1
40	2	5	4	2	1	1	3	1	bleeding	1	1	depression	6	6	infection	4	3	eclampsia	7	6	nil		5	1	0	0	1	0	1	0	0	1	0	4	1	1	1	3	1	3	3	3	3	2	1	1	1	1	1
32	2	4	2	2	2	1	1	2	bleeding	1	1	depression	6	6	eclampsia	7	6	nil		5	nil		5	1	0	0	0	0	1	0	0	1	0	3	1	1	2	2	1	1	2	2	2	2	2	2	1	1	2
28	2	4	1	1	1	1	2	1	infection	4	4	nil		7	nil		5	nil		5	nil		5	0	0	0	1	0	0	0	0	0	0	1	2	2	1	2	2	2	2	2	2	2	2	2	1	2	2
29	2	3	1	1	1	1	1	1	nil			nil			nil			nil			nil			0	0	0	0	0	0	0	0	0	0	0	2	2	2	2	2	2	2	2	2	2	2	2	2	2	2
33	2	5	1	1	1	1	0	0	nil			nil			nil			nil			nil			0	0	0	0	0	0	0	0	0	0	0	2	2	2	2	2	2	2	2	2	2	2	2	2	2	0
30	2	3	1	1	1	1	2	1	depression	6	6	sepsis	4	3	hypertension	3	2	bleeding	1	1	internal bleeding	1	1	1	0	1	1	0	0	0	0	1	0	4	1	1	1	2	1	1	1	1	2	2	1	2	1	1	1
31	2	3	1	1	1	3	2	2	nil			nil			nil			nil			nil			0	0	0	0	0	0	0	0	0	0	0	2	2	2	2	2	2	2	2	2	2	2	2	2	2	1
18	1	3	1	1	1	2	0	0	hypertension	3		breast pain	5		nil			nil			nil			0	0	1	0	1	0	0	0	0	0	2	2	2	2	2	1	2	2	2	2	2	2	2	2	2	2
25	2	3	2	2	2	3	2	1	nil			nil			nil			nil			nil			0	0	0	0	0	0	0	0	0	0	0	2	2	2	2	2	2	2	2	2	2	2	2	2	2	0
20	2	2	1	1	1	1	2	1	nil			nil			nil			nil			nil			0	0	0	0	0	0	0	0	0	0	0	2	2	2	2	2	2	2	2	2	2	2	2	2	2	1
30	2	4	1	1	1	1	1	1	nil			nil			nil			nil			nil			0	0	0	0	0	0	0	0	0	0	0	2	2	2	2	2	2	2	2	2	2	2	2	2	2	2
34	2	3	1	1	1	1	1	1	nil			nil			nil			nil			nil			0	0	0	0	0	0	0	0	0	0	0	2	2	2	2	2	2	2	2	2	2	2	2	2	2	0
28	2	4	2	2	1	1	3	1	nil			nil			nil			nil			nil			0	0	0	0	0	0	0	0	0	0	0	2	2	2	2	2	2	2	2	2	2	2	2	2	2	2
27	2	3	2	2	1	1	2	1	bleeding	1	1	chills	2	6	body aches	5	4	infection	4	3	depression	6	6	1	1	0	1	1	0	0	0	1	0	5	1	1	1	1	1	1	1	1	1	1	1	1	1	1	0
30	2	2	4	3	1	2	3	1	bleeding	1	1	nil		7	nil		5	nil		5	nil		5	1	0	0	0	0	0	0	0	0	0	1	1	2	2	2	1	1	2	1	1	1	2	2	2	2	1
40	2	2	4	4	2	2	2	1	bleeding	1	1	high blood pressure	3	2	nil		5	nil		5	nil		5	1	0	1	0	0	0	0	0	0	0	2	2	2	2	2	1	1	2	2	2	2	2	2	2	1	1
27	2	3	2	1	2	1	2	1	foul smelling lochia	4	6	dizziness	7	5	nil		5	nil		5	nil		5	0	0	0	1	0	1	0	0	0	0	2	1	2	1	2	2	2	2	2	1	1	1	2	1	1	3
30	2	3	3	0	1	2	3	1	infection	4	4	hypertension	3	2	anaemia	6	6	depression	6	6	nil		5	0	0	1	1	0	0	0	0	1	0	3	2	1	1	2	1	1	2	2	2	2	2	2	1	1	3
36	2	3	1	1	2	3	2	1	high blood pressure	3	3	infection	4	3	low pcv	7	6	nil		5	nil		5	0	0	1	1	0	1	0	0	0	0	3	2	2	1	2	1	1	2	2	2	2	2	2	1	1	1
28	2	3	2	2	1	1	2	1	nil			nil			nil			nil			nil			0	0	0	0	0	0	0	0	0	0	0	2	2	2	2	2	2	2	2	2	2	2	2	3	3	3
39	2	3	4	3	2	3	3	1	infection	4	4	bleeding	1	1	pain	5	4	nil		5	nil		5	1	0	0	1	1	0	0	0	0	0	3	1	1	1	2	1	1	2	2	1	1	1	2	2	1	0
29	2	3	1	1	2	1	2	1	infection	4	4	bleeding	1	1	hypertension	3	2	nil		5	nil		5	1	0	1	1	0	0	0	0	0	0	3	1	3	1	3	1	3	3	2	2	1	2	2	2	1	3
26	2	3	1	1	2	2	2	1	bleeding	1	1	operation site pain	5	4	nil		5	nil		5	nil		5	1	0	0	0	1	0	0	0	0	0	2	1	2	1	2	1	2	2	2	1	1	1	2	2	1	2
28	2	4	0	0	1	2	2	1	bleeding	1	1	headache	6	4	pain	5	4	nil		5	nil		5	1	0	0	0	1	0	0	0	0	1	3	1	1	1	2	2	2	2	2	2	1	1	2	1	2	3
28	2	2	1	1	2	4	2	1	bleeding	1	1	dizziness	7	5	pain	5	4	nil		5	nil		5	1	0	0	0	1	1	0	0	0	0	3	1	1	1	2	2	2	2	2	1	1	3	3	2	1	1
23	1	0	1	1	1	4	0	0	nil			nil			nil			nil			nil			0	0	0	0	0	0	0	0	0	0	0	2	2	2	2	2	2	2	2	2	2	2	2	1	2	2
30	2	3	2	1	2	1	3	1	fever	2	2	headache	6	4	bleedinjg	1	1	smelly discharge	4	3	nil		5	1	1	0	1	0	0	0	0	0	1	4	1	2	1	2	1	2	2	2	1	1	1	2	2	1	3
29	2	4	3	3	1	1	3	1	fever	2	2	chills	2	6	pain	5	4	bleeding	1	1	smelling discharge	4	3	1	1	0	1	1	0	0	0	0	0	4	1	1	1	2	1	1	2	2	1	1	1	2	1	1	1
28	2	3	1	1	1	2	3	1	headache	6	6	pain	5	4	nil		5	nil		5	nil		5	0	0	0	0	1	0	0	0	0	1	2	1	2	1	2	2	2	2	2	1	1	1	2	1	2	3
36	2	3	1	1	2	1	4	1	fever	2	2	high blood pressure	3	2	dizziness	7	6	breast pain	5	4	headache	6	2	0	1	1	0	1	1	0	0	0	0	4	1	1	1	2	1	2	2	2	1	1	2	2	2	1	1
25	2	3	1	1	1	1	2	1	infection	4	4	mood change	6	6	high blood pressure	3	2	nil		5	nil		5	0	0	1	1	0	0	0	0	1	0	3	2	2	1	2	1	2	2	2	2	2	2	2	1	1	3
27	2	3	1	1	1	1	3	1	dizziness	7	6	headache	6	4	low blood pressure	7	2	high blood pressure	3	2	fever	2	6	0	1	1	0	0	1	0	0	0	1	4	2	2	2	2	1	2	2	2	2	1	2	2	1	1	3
30	2	3	3	2	2	1	4	1	low pcv	7	6	headache	6	4	fatigue	7	6	bleeding	1	1	nil		5	1	0	0	0	0	1	0	0	0	1	3	1	2	1	2	1	2	2	2	2	2	2	2	1	1	3
21	2	3	1	1	1	2	2	2	bleeding	1	1	depression	6	6	trouble breathing	7	6	infection	4	3	hedache	6	2	1	0	0	1	0	1	0	1	1	0	5	1	1	1	2	1	2	2	2	2	2	2	2	1	2	1
32	2	3	2	2	2	3	2	1	fever	2	4	low PCV	6	6	fatigue	6	6	headache	6	4	abdominal pain	5	4	0	1	0	0	0	0	0	0	0	1	2	2	2	1	2	1	2	2	2	2	1	1	2	2	1	2
24	2	4	1	1	1	2	3	1	bleeding	1	1	chills	2	6	rigour	2	4	nil		5	nil		5	1	1	0	0	0	0	0	0	0	0	2	1	2	1	2	1	2	2	2	2	1	2	2	1	1	3
35	2	3	1	1	1	3	2	1	infection	4	4	endometriosis	4	3	nil		5	nil		5	nil		5	0	0	0	1	0	0	0	0	0	0	1	3	2	1	3	2	3	1	2	2	2	1	3	2	2	2
20	1	3	1	1	1	3	0	0	nil			nil			nil			nil			nil			0	0	0	0	0	0	0	0	0	0	0	2	2	1	2	2	2	2	2	2	2	2	2	2	2	2
27	2	3	2	2	1	1	2	2	mastitis	4	6	bleeding	1	1	deprssion	6	6	nil		5	nil		5	1	0	0	1	0	0	0	0	1	0	3	1	1	1	1	1	1	1	2	1	1	2	2	2	2	1
25	2	3	1	1	1	1	0	0	nil			nil			nil			nil			nil			0	0	0	0	0	0	0	0	0	0	0	2	2	2	2	2	2	2	2	2	2	2	2	2	2	0
31	2	3	1	1	2	3	0	0	nil			nil			nil			nil			nil			0	0	0	0	0	0	0	0	0	0	0	2	2	2	2	2	2	2	2	2	2	2	2	2	2	2
38	3	3	5	3	1	2	4	2	viganal discharge	4	6	bleeding	1	1	swelling of the stomach	4	3	nil		5	nil		5	1	0	0	1	0	0	0	0	0	0	2	1	1	1	2	1	1	1	2	1	1	1	1	1	1	1
33	2	5	1	1	1	1	0	0	excessive bleeding	1		breast pain	5		swollen breast	4		vaginal discharge	4		stretch mark	6		1	0	0	1	1	0	0	0	0	0	3	1	3	1	1	1	3	3	2	2	2	2	2	2	2	2
23	2	5	1	1	2	4	0	0	nil			nil			nil			nil			nil			0	0	0	0	0	0	0	0	0	0	0	2	2	2	3	1	1	2	2	2	2	2	2	2	2	0
37	2	3	3	3	1	2	3	1	nil			nil			nil			nil			nil			0	0	0	0	0	0	0	0	0	0	0	2	2	2	2	2	2	2	2	2	2	2	2	2	2	0
30	2	3	2	2	2	2	2	1	bleeding	1	1	high blood pressure	3	2	retained product of conception	4	3	uterine prolapse	6	6	nil		5	1	0	1	1	0	0	0	0	0	0	3	1	1	1	1	1	2	2	1	1	1	1	1	1	1	2
31	2	3	5	2	1	1	3	1	haemorrhage	1	1	cervacal laceration	4	4	infection to surgery site	4	3	postpartum depression	6	6	loosening episiotomy stitch	6	3	1	0	0	1	0	0	0	0	1	0	3	1	1	1	1	1	1	1	1	1	2	2	1	1	1	1
21	2	3	2	2	1	1	1	2	bleeding	1	1	infection	4	3	nil		5	nil		5	nil		5	1	0	0	1	0	0	0	0	0	0	2	1	1	1	2	1	2	2	2	1	1	2	2	2	2	2
36	2	3	3	3	1	2	0	0	nil			nil			nil			nil			nil			0	0	0	0	0	0	0	0	0	0	0	2	2	2	2	1	1	2	2	2	2	2	2	3	3	0
39	2	3	1	1	2	3	2	1	nil			nil			nil			nil			nil			0	0	0	0	0	0	0	0	0	0	0	1	2	1	3	3	3	1	3	3	1	3	3	1	1	1
29	2	3	1	1	1	2	4	1	laceration	4	6	low blood pressure	6	2	high blood pressure	3	2	seizure	7	6	nil		5	0	0	1	1	0	1	0	0	0	0	3	1	2	1	2	1	1	1	2	1	1	1	2	3	3	1
25	2	5	1	2	1	2	0	0	nil			nil			nil			nil			nil			0	0	0	0	0	0	0	0	0	0	0	2	2	2	2	2	2	2	2	2	2	2	2	2	2	0
30	2	5	2	2	1	3	2	1	bleeding	1	1	nil		7	nil		5	nil		5	nil		5	1	0	0	0	0	0	0	0	0	0	1	3	1	1	3	1	1	1	2	3	2	3	1	1	1	0
34	2	3	2	2	1	1	0	0	nil			nil			nil			nil			nil			0	0	0	0	0	0	0	0	0	0	0	2	2	2	2	2	2	2	2	2	2	2	2	2	2	0
30	2	3	1	1	1	2	0	0	nil			nil			nil			nil			nil			0	0	0	0	0	0	0	0	0	0	0	2	2	2	2	2	2	2	2	2	2	2	2	2	2	0
31	2	2	3	3	1	3	0	0	nil			nil			nil			nil			nil			0	0	0	0	0	0	0	0	0	0	0	2	2	2	2	2	2	2	2	2	2	2	2	2	2	0
24	2	3	1	1	1	2	1	2	bleeding	1	1	discharge	4	3	pain	5	4	nil		5	nil		5	1	0	0	1	1	0	0	0	0	0	3	1	2	1	1	1	1	1	1	2	2	2	2	1	1	1
26	2	5	1	1	1	2	0	0	nil			nil			nil		4	nil			nil			0	0	0	0	0	0	0	0	0	0	0	2	2	2	2	2	2	2	2	2	2	2	2	2	2	2
31	2	3	2	2	2	2	0	0	nil			nil			nil			nil			nil			0	0	0	0	0	0	0	0	0	0	0	2	2	2	2	2	2	2	2	2	2	2	2	2	2	0
30	2	5	2	2	1	1	0	0	nil			nil			nil			nil			nil			0	0	0	0	0	0	0	0	0	0	0	2	2	2	2	2	2	2	2	2	2	2	2	2	2	0
28	2	3	2	2	1	2	0	0	nil			nil			nil			nil			nil			0	0	0	0	0	0	0	0	0	0	0	2	2	2	2	2	2	2	2	2	2	2	2	2	2	2
42	2	5	5	3	1	1	1	2	nil			nil			nil			nil			nil			0	0	0	0	0	0	0	0	0	0	0	2	2	2	2	2	2	2	2	2	2	2	2	2	2	0
31	2	4	2	2	1	2	0	0	nil			nil			nil			nil			nil			0	0	0	0	0	0	0	0	0	0	0	2	2	2	2	2	2	2	2	2	2	2	2	2	2	0
36	2	5	4	4	2	2	0	0	nil			nil			nil			nil			nil			0	0	0	0	0	0	0	0	0	0	0	2	2	2	2	2	2	2	2	2	2	2	2	2	2	2
38	2	3	3	2	1	2	2	1	bleeding	1	1	eclampsia	7	6	nil		5	nil		5	nil		5	1	0	0	0	0	1	0	0	0	0	2	1	1	1	3	1	1	1	2	1	1	1	1	1	2	2
26	2	3	1	1	1	2	2	1	breast pain	5	5	infection	4	3	nil		5	nil		5	nil		5	0	0	0	1	1	0	0	0	0	0	2	2	2	1	2	2	2	2	2	2	1	2	2	1	2	2
35	2	3	2	2	1	2	1	1	bleeding	1	1	fever	2	6	pain	5	4	headache	6	2	dizziness	6	6	1	1	0	0	1	0	0	0	0	1	4	1	1	1	2	2	2	2	2	2	2	2	2	3	3	1
27	2	2	2	1	1	1	1	1	bleeding	1	1	pain	5	4	headache	6	2	fever	2	6	nil		5	1	1	0	0	1	0	0	0	0	1	4	1	1	1	2	2	2	2	2	2	2	2	2	3	3	1
33	2	5	2	2	2	2	1	1	bleeding	1	1	pores	4	4	pain	5	4	nil		5	nil		5	1	0	0	1	1	0	0	0	0	0	3	1	1	1	2	2	2	2	2	2	2	2	2	2	1	1
26	2	3	1	0	1	2	0	0	nil			nil			nil			nil			nil			0	0	0	0	0	0	0	0	0	0	0	2	2	2	2	2	2	2	2	2	2	2	2	2	2	0
20	2	1	1	1	1	2	0	0	nil			nil			nil			nil			nil			0	0	0	0	0	0	0	0	0	0	0	2	2	2	2	2	2	2	2	2	2	2	2	2	2	0
27	2	5	3	3	1	1	0	0	nil			nil			nil			nil			nil			0	0	0	0	0	0	0	0	0	0	0	2	2	2	2	2	2	2	2	2	2	2	2	2	2	0
38	2	5	3	3	1	2	0	0	depression	6		bleeding	1		headache	6		nil			nil			1	0	0	0	0	0	0	0	1	1	3	1	1	2	2	2	2	2	2	2	2	2	2	2	2	2
28	2	3	1	1	2	2	0	0	nil			nil			nil			nil			nil			0	0	0	0	0	0	0	0	0	0	0	2	2	2	2	2	2	2	2	2	2	2	2	2	2	0
32	2	3	1	1	2	2	0	0	nil			nil			nil			nil			nil			0	0	0	0	0	0	0	0	0	0	0	2	2	2	2	2	2	2	2	2	2	2	2	2	2	2
44	2	3	3	2	2	2	2	1	bleeding	1	1	pains	5	4	breathlessness	7	6	nil		5	nil		5	1	0	0	0	1	1	0	1	0	0	4	2	2	2	2	2	2	2	2	2	2	2	2	2	2	2
27	2	3	1	1	1	2	3	1	breast engorgement	4	5	pre-eclampsia	3	6	bleeding	1	1	nil		5	nil		5	1	0	1	1	0	0	0	0	0	0	3	1	1	2	1	1	1	1	1	1	2	1	1	2	1	1
36	2	5	1	1	1	1	0	0	nil			nil			nil			nil			nil			0	0	0	0	0	0	0	0	0	0	0	2	2	2	2	2	2	2	2	2	2	2	2	2	2	0
27	2	3	1	1	1	2	4	1	depression	6	6	nil		7	nil		5	nil		5	nil		5	0	0	0	0	0	0	0	0	1	0	1	1	1	1	3	1	1	3	2	2	2	2	2	2	2	1
33	2	0	2	2	2	1	3	1	bleeding	1	1	fever	2	6	breathlessness	6	6	high blood pressure	3	2	nil		5	1	1	1	0	0	0	0	1	0	0	4	1	3	1	2	1	2	2	2	2	2	2	2	2	1	2
29	2	2	1	1	2	3	2	1	breast pain	5	5	infection	4	3	low blood pressure	7	2	high blood pressure	3	2	nil		5	0	0	1	1	1	1	0	0	0	0	4	2	2	1	2	2	2	2	2	2	2	2	2	2	1	2
34	2	4	2	2	1	1	4	1	bleeding	1	1	high blood pressure	3	2	infection	4	3	low packed cell volume	6	6	nil		5	1	0	1	1	0	0	0	0	0	0	3	1	2	1	2	1	2	2	2	2	2	2	3	1	2	1
30	2	0	4	4	1	1	2	1	nil			nil			nil			nil			nil			0	0	0	0	0	0	0	0	0	0	0	2	2	2	2	2	2	2	2	2	2	2	2	1	2	2
20	2	2	1	1	1	2	0	0	nil			nil			nil			nil			nil			0	0	0	0	0	0	0	0	0	0	0	2	2	2	2	2	2	2	2	2	2	2	2	2	2	2
30	2	4	2	2	1	2	0	0	nil			nil			nil			nil			nil			0	0	0	0	0	0	0	0	0	0	0	2	2	2	2	2	2	2	2	2	2	2	2	2	2	2
28	2	3	1	1	2	2	0	0	nil			nil			nil			nil			nil			0	0	0	0	0	0	0	0	0	0	0	2	2	2	2	2	2	2	2	2	2	2	2	2	2	2
28	2	4	1	1	1	1	3	1	fever	2	2	stomach pain	5	4	breast pain	5	4	high blood presure	3	2	low pcv	6	6	0	1	1	0	1	0	0	0	0	0	3	2	2	1	2	1	2	2	2	2	1	2	2	1	0	3
25	2	2	1	1	2	1	0	0	nil			nil			nil			nil			nil			0	0	0	0	0	0	0	0	0	0	0	2	2	2	2	2	2	2	2	2	2	2	2	2	2	0
31	2	3	2	2	2	2	2	1	fever	2	2	infection	4	3	headache	6	2	nil		5	nil		5	0	1	0	1	0	0	0	0	0	1	3	2	2	2	2	2	2	2	2	2	2	2	2	2	2	3
33	2	2	3	3	1	1	3	1	bleeding	1	1	anaemia	6	6	nil		5	nil		5	nil		5	1	0	0	0	0	0	0	0	0	0	1	1	1	1	2	2	2	1	2	1	1	2	2	0	0	3
24	2	5	1	1	1	2	2	1	vaginal discomfort	4	6	breast engorgement	4	4	headache	6	2	mood swing	6	6	abdominal pain	5	4	0	0	0	1	0	0	0	0	0	1	2	2	1	1	2	2	2	1	2	1	2	1	2	1	2	3
32	2	4	2	2	2	1	4	1	depression	6	6	high blood pressure	3	2	bleeding	1	1	nil		5	nil		5	1	0	1	0	0	0	0	0	1	0	3	1	1	2	2	1	1	2	2	2	1	1	1	0	1	3
26	2	5	1	1	2	2	4	1	seizure	7	6	high blood pressure	3	2	nil		5	nil		5	nil		5	0	0	1	0	0	1	0	0	0	0	2	3	3	3	3	1	1	3	3	3	3	3	3	3	1	1
30	2	3	1	1	2	1	0	0	breast pain	5		nil			nil			nil			nil			0	0	0	0	1	0	0	0	0	0	1	2	2	1	3	2	2	2	2	2	1	2	2	0	1	2
31	2	4	3	2	1	3	2	1	hypertension	3	3	infection of suture site	4	3	depression	6	6	nil		5	nil		5	0	0	1	1	0	0	0	0	1	0	3	1	1	1	3	1	1	1	2	1	2	2	2	1	1	3
27	1	3	1	1	1	2	4	2	bleeding	1	1	low PCV	6	6	laceration	4	4	nil		5	nil		5	1	0	0	1	0	0	0	0	0	0	2	1	2	1	2	1	1	1	2	1	1	1	2	1	0	2
29	2	2	2	2	2	3	3	1	infection	4	4	bleeding	1	1	nil		5	nil		5	nil		5	1	0	0	1	0	0	0	0	0	0	2	1	2	1	2	1	2	2	2	3	3	3	2	2	1	3
39	2	3	1	1	2	4	1	1	high blood pressure	3	3	infection	4	3	nil		5	nil		5	nil		5	0	0	1	1	0	0	0	0	0	0	2	1	2	1	3	1	1	1	3	3	3	3	3	2	1	1
35	2	5	1	1	2	1	1	1	bleeding	1	1	low pcv	6	6	high blood pressure	3	2	nil		5	nil		5	1	0	1	0	0	0	0	0	0	0	2	1	1	1	1	1	1	2	2	2	1	2	2	3	1	2
28	2	4	2	2	1	1	2	1	fever	2	4	wound infection	4	3	bleeding	1	1	breast pain	5	4	nil		5	1	1	0	1	1	0	0	0	0	0	4	1	2	1	2	2	2	2	2	2	1	2	2	1	2	1
32	2	3	3	3	2	3	2	1	fatigue	7	6	bleeding	1	1	wound infection	4	3	wound pain	5	4	nil		5	1	0	0	1	1	1	0	0	0	0	4	1	2	1	3	1	2	2	2	2	1	2	2	2	1	1
22	1	3	1	1	1	2	2	1	breast pain	5	5	perineum pain	5	4	nil		5	nil		5	nil		5	0	0	0	0	1	0	0	0	0	0	1	2	2	1	2	2	2	2	2	2	1	2	2	1	2	1
30	2	2	3	3	2	3	3	1	bleeding	1	1	dizziness	7	5	op site pain	5	4	nil		5	nil		5	1	0	0	0	1	1	0	0	0	0	3	1	2	1	2	1	2	2	2	2	1	2	2	2	1	2
24	2	2	1	1	1	4	2	1	dizziness	7	6	bleeding	1	1	abdominal pain	5	4	headache	6	2	nil		5	1	0	0	0	1	1	0	0	0	1	4	2	2	2	2	2	2	2	2	2	2	2	2	2	2	2
28	2	3	1	1	1	1	1	1	fever	2	4	headache	6	4	bleeding	1	1	breast pain	5	4	high blood pressure	3	2	1	1	1	0	1	0	0	0	0	1	5	1	2	2	2	1	2	2	2	2	1	2	2	1	0	2
26	2	3	1	1	1	1	1	1	nil			nil			nil			nil		5	nil			0	0	0	0	0	0	0	0	0	0	0	2	2	2	2	2	2	2	2	2	2	2	2	2	2	2
32	2	3	2	1	1	2	1	1	breast pain	5	5	episiotomy pain	5	4	nil		5	nil		5	nil		5	0	0	0	0	1	0	0	0	0	0	1	2	2	2	2	2	2	2	2	2	1	2	2	1	0	2
27	2	3	1	1	1	2	1	1	episiotomy pain	5	5	nil		7	nil		5	nil		5	nil		5	0	0	0	0	1	0	0	0	0	0	1	2	2	2	2	2	2	2	2	2	2	2	2	1	0	2
28	2	5	2	2	2	1	2	1	high BP	3	3	breast pain	5	4	wound infection	4	3	nil		5	nil		5	0	0	1	1	1	0	0	0	0	0	3	2	2	2	2	1	2	2	2	2	1	2	2	0	1	2
33	2	3	3	2	1	1	4	1	stomach pain	5	5	breast pain	5	4	hypertension	3	2	nil		5	nil		5	0	0	1	0	1	0	0	0	0	0	2	2	2	2	2	1	2	2	2	2	2	2	2	2	2	2
31	2	3	2	2	1	1	2	1	infection	4	4	nil		7	nil		5	nil		5	nil		5	0	0	0	1	0	0	0	0	0	0	1	2	2	1	2	2	2	2	2	2	2	2	2	1	0	2
24	2	2	1	1	1	1	1	1	nil			nil			nil			nil			nil			0	0	0	0	0	0	0	0	0	0	0	2	2	2	2	2	2	2	2	2	2	2	2	2	2	2
32	2	3	1	1	1	1	1	1	nil			nil			nil			nil			nil			0	0	0	0	0	0	0	0	0	0	0	2	2	2	2	2	2	2	2	2	2	2	2	1	0	1
26	2	3	1	1	1	2	2	1	nil			nil			nil			nil			nil			0	0	0	0	0	0	0	0	0	0	0	2	2	2	2	2	2	2	2	2	1	2	2	1	0	1
30	2	5	2	1	2	2	2	1	nil			nil			nil			nil			nil			0	0	0	0	0	0	0	0	0	0	0	2	2	2	2	2	2	2	2	2	2	2	2	0	1	2
38	2	2	2	2	2	3	4	1	nil			nil			nil			nil			nil			0	0	0	0	0	0	0	0	0	0	0	2	2	2	2	2	2	2	2	2	2	2	2	0	1	2
34	2	4	2	2	2	3	3	1	swollen breast	4	5	smelly discharge	4	3	weakness	7	6	bleeding	1	1	pain		4	1	0	0	1	0	1	0	0	0	0	3	1	2	1	3	3	3	3	3	3	3	1	3	2	1	1
36	2	3	3	2	2	3	0	0	nil			nil		7	nil			nil			nil			0	0	0	0	0	0	0	0	0	0	0	2	2	2	2	2	2	2	2	2	2	2	2	2	1	2
32	2	3	1	1	1	1	2	1	breast pain	5	5	bleeding	1	1	high blood pressure	3	2	nil		5	nil		5	1	0	1	0	1	0	0	0	0	0	3	1	1	1	2	1	2	2	2	2	1	2	2	1	0	1
25	2	5	1	1	1	1	0	0	nil			nil			nil			nil			nil			0	0	0	0	0	0	0	0	0	0	0	2	2	2	2	2	2	2	2	2	2	2	2	1	2	2
32	2	0	2	2	2	2	0	0	nil			nil			nil			nil			nil			0	0	0	0	0	0	0	0	0	0	0	2	2	3	3	2	3	3	3	3	2	2	3	2	3	2
35	2	3	1	1	1	1	2	1	headache	6	6	breast pain	5	4	fever	2	6	nil		5	nil		5	0	1	0	0	1	0	0	0	0	1	3	1	1	1	2	1	2	2	2	2	1	2	2	1	0	2
33	2	5	2	2	1	1	2	1	fever	2	2	headache	6	4	bleeding	1	1	high blood pressure	3	2	nil		5	1	1	1	0	0	0	0	0	0	1	4	1	1	1	1	1	1	1	1	1	1	1	1	1	1	2
22	1	3	1	1	1	2	1	2	nil			nil			nil			nil			nil			0	0	0	0	0	0	0	0	0	0	0	2	2	2	2	2	2	2	2	2	2	2	2	2	2	0
27	2	5	2	1	2	1	2	1	nil			nil			nil			nil			nil			0	0	0	0	0	0	0	0	0	0	0	2	2	2	2	2	2	2	2	2	2	2	2	2	0	0
28	2	3	1	1	1	2	2	1	nil			nil			nil			nil			nil			0	0	0	0	0	0	0	0	0	0	0	2	2	2	2	2	2	2	2	2	2	2	2	1	0	1
34	2	2	2	2	1	1	3	1	nil			nil			nil			nil			nil			0	0	0	0	0	0	0	0	0	0	0	2	2	2	2	2	2	2	2	2	2	2	2	2	2	1
27	2	4	1	1	2	3	3	1	wound infection	4	4	nil		7	nil		5	nil		5	nil		5	0	0	0	1	0	0	0	0	0	0	1	2	2	2	2	2	2	2	2	2	2	2	2	2	1	1
26	2	3	1	1	2	2	1	1	wound infection	4	4	nil		7	nil		5	nil		5	nil		5	0	0	0	1	0	0	0	0	0	0	1	2	2	2	2	2	2	2	2	2	2	2	2	2	1	3
27	2	3	2	2	2	3	1	1	fever	2	2	site pain	5	4	nil		5	nil		5	nil		5	0	1	0	0	1	0	0	0	0	0	2	2	2	2	2	2	2	2	2	2	2	2	2	2	1	2
32	2	3	3	3	2	1	2	1	high blood pressure	3	3	fever	2	6	nil		5	nil		5	nil		5	0	1	1	0	0	0	0	0	0	0	2	2	2	2	2	1	2	2	2	2	2	2	2	0	1	2
36	2	2	1	1	1	1	2	1	nil			nil			nil			nil			nil			0	0	0	0	0	0	0	0	0	0	0	2	2	2	2	2	2	2	2	2	2	2	2	2	2	2
31	2	5	2	2	2	1	3	1	nil			nil			nil			nil			nil			0	0	0	0	0	0	0	0	0	0	0	2	2	2	2	2	2	2	2	2	2	2	2	2	2	3
35	2	3	1	1	1	1	1	1	nil			nil			nil			nil			nil			0	0	0	0	0	0	0	0	0	0	0	2	2	2	2	2	2	2	2	2	2	2	2	2	2	0
28	2	3	1	1	1	1	2	1	nil			nil			nil			nil			nil			0	0	0	0	0	0	0	0	0	0	0	2	2	2	2	2	2	2	2	2	2	2	2	1	2	2
35	2	2	1	1	1	2	2	1	nil			nil			nil			nil			nil			0	0	0	0	0	0	0	0	0	0	0	2	2	2	2	2	2	2	2	2	2	2	2	2	2	2
36	2	3	2	2	2	3	1	2	op site pain	5	5	nil		7	nil		5	nil		5	nil		5	0	0	0	0	1	0	0	0	0	0	1	2	2	2	2	2	2	2	2	2	2	2	2	2	1	1
23	2	3	1	1	1	1	1	1	nil			nil			nil			nil			nil			0	0	0	0	0	0	0	0	0	0	0	2	2	2	2	2	2	2	2	2	2	2	2	1	0	1
31	2	5	2	1	1	2	1	1	nil			nil			nil			nil			nil			0	0	0	0	0	0	0	0	0	0	0	2	2	2	2	2	2	2	2	2	2	2	2	2	2	1
25	2	3	1	1	1	2	1	2	high blood pressure	3	3	nil		7	nil		5	nil		5	nil		5	0	0	1	0	0	0	0	0	0	0	1	2	2	2	2	1	2	2	2	2	2	2	0	1	0	1
34	2	2	1	1	2	1	1	1	nil			nil			nil			nil			nil			0	0	0	0	0	0	0	0	0	0	0	2	2	2	2	2	2	2	2	2	2	2	2	2	1	1
38	2	4	3	3	2	1	1	1	wound infection	4	4	nil		7	nil		5	nil		5	nil		5	0	0	0	1	0	0	0	0	0	0	1	2	2	2	2	2	2	2	2	2	2	2	2	2	1	1
38	2	3	3	3	2	2	2	1	bleeding	1	1	nil		7	nil		5	nil		5	nil		5	1	0	0	0	0	0	0	0	0	0	1	1	2	2	2	2	2	2	2	2	2	2	2	2	1	2
27	2	3	2	1	2	1	2	1	nil			nil			nil			nil			nil			0	0	0	0	0	0	0	0	0	0	0	2	2	2	2	2	2	2	2	2	2	2	2	2	1	1
34	2	0	1	1	1	2	1	1	headache	6	6	nil		7	nil		5	nil		5	nil		5	0	0	0	0	0	0	0	0	0	1	1	2	2	2	2	2	2	2	2	2	2	2	2	1	0	1
18	1	3	1	1	1	1	1	1	nil			nil			nil			nil			nil			0	0	0	0	0	0	0	0	0	0	0	2	2	2	2	2	2	2	2	2	2	2	2	1	0	2
32	2	3	1	1	1	3	2	1	nil			nil			nil			nil			nil			0	0	0	0	0	0	0	0	0	0	0	2	2	2	2	2	2	2	2	2	2	2	2	2	2	1
24	2	3	1	1	1	3	2	1	nil			nil			nil			nil			nil			0	0	0	0	0	0	0	0	0	0	0	2	2	2	2	2	2	2	2	2	2	2	2	1	2	2
34	2	3	2	2	2	3	1	1	nil			nil			nil			nil			nil			0	0	0	0	0	0	0	0	0	0	0	2	2	2	2	2	2	2	2	2	2	2	2	2	2	1
23	2	3	1	1	1	1	1	1	nil			nil			nil			nil			nil			0	0	0	0	0	0	0	0	0	0	0	2	2	2	2	2	2	2	2	2	2	2	2	1	0	1
28	2	3	1	1	1	2	4	1	depression	6	6	hypertension	3	2	nil		5	nil		5	nil		5	0	0	1	0	0	0	0	0	1	0	2	2	1	2	2	1	2	2	2	2	2	2	2	1	2	1
31	2	0	3	3	2	1	1	1	bleeding	1	1	stomach ache	5	4	nil		5	nil		5	nil		5	1	0	0	0	1	0	0	0	0	0	2	2	2	2	2	2	2	2	2	2	2	2	0	1	1	0
26	2	2	1	1	2	1	2	1	nil			nil			nil			nil			nil			0	0	0	0	0	0	0	0	0	0	0	2	2	2	2	2	2	2	2	2	2	2	2	2	1	2
31	2	3	1	2	2	2	0	0	nil			nil			nil			nil			nil			0	0	0	0	0	0	0	0	0	0	0	2	2	2	2	2	2	2	2	2	2	2	2	2	1	2
26	2	3	2	2	1	1	2	1	bleeding	1	1	nil		7	nil		5	nil		5	nil		5	1	0	0	0	0	0	0	0	0	0	1	1	2	2	2	2	2	2	2	2	2	2	2	2	2	3
27	2	3	1	1	2	2	1	1	nil			nil			nil			nil			nil			0	0	0	0	0	0	0	0	0	0	0	2	2	2	2	2	2	2	2	2	2	2	2	2	2	0
24	2	2	1	1	1	1	2	1	nil			nil			nil			nil			nil			0	0	0	0	0	0	0	0	0	0	0	2	2	2	2	2	2	2	2	2	2	2	2	1	0	3
35	2	5	2	2	1	2	1	1	headache	6	6	bleeding	1	1	pain	5	4	nil		5	nil		5	1	0	0	0	1	0	0	0	0	1	3	1	2	2	2	2	2	2	2	2	2	2	2	2	2	2
25	2	3	1	1	1	2	2	1	nil			nil			nil			nil			nil			0	0	0	0	0	0	0	0	0	0	0	2	2	2	2	2	2	2	2	2	2	2	2	1	2	0
19	2	2	1	1	2	3	2	1	nil			nil			nil			nil			nil			0	0	0	0	0	0	0	0	0	0	0	2	2	2	2	2	2	2	2	2	2	2	2	2	1	2
29	2	4	1	1	2	3	2	1	op site pain	5	5	infection	4	3	nil		5	nil		5	nil		5	0	0	0	1	1	0	0	0	0	0	2	2	2	2	2	2	2	2	2	2	2	2	2	2	1	3
27	2	5	1	1	1	1	1	2	nil			nil			nil			nil			nil			0	0	0	0	0	0	0	0	0	0	0	2	2	2	2	2	2	2	2	2	2	2	2	2	2	0
32	2	1	6	6	2	3	0	0	nil			nil			nil			nil			nil			0	0	0	0	0	0	0	0	0	0	0	2	2	2	2	2	2	2	2	2	2	2	2	2	2	0
19	1	2	1	1	2	2	2	1	nil			nil			nil			nil			nil			0	0	0	0	0	0	0	0	0	0	0	2	2	2	2	2	2	2	2	2	2	2	2	2	2	1
37	2	3	1	1	2	2	1	1	nil			nil			nil			nil			nil			0	0	0	0	0	0	0	0	0	0	0	2	2	2	2	2	2	2	2	2	2	2	2	2	2	1
37	2	3	1	1	2	1	2	1	nil			nil			nil			nil			nil			0	0	0	0	0	0	0	0	0	0	0	2	2	2	2	2	2	2	2	2	2	2	2	2	2	1
29	2	3	1	1	2	3	1	1	nil			nil			nil			nil			nil			0	0	0	0	0	0	0	0	0	0	0	2	2	2	2	2	2	2	2	2	2	2	2	2	2	1
32	2	5	2	1	2	1	3	1	headache	6	6	bleeding	1	1	infection	4	4	high BP	3	2	nil		5	1	0	1	1	0	0	0	0	0	1	4	1	2	1	2	1	2	2	2	2	2	2	2	2	1	3
29	2	0	1	1	1	3	1	1	nil			nil			nil			nil			nil			0	0	0	0	0	0	0	0	0	0	0	2	2	2	2	2	2	2	2	2	2	2	2	1	2	1
33	2	4	1	1	2	4	2	1	nil			nil			nil			nil			nil			0	0	0	0	0	0	0	0	0	0	0	2	2	2	2	2	2	2	2	2	2	2	2	2	1	3
36	2	3	1	2	2	1	0	0	nil			nil			nil			nil			nil			0	0	0	0	0	0	0	0	0	0	0	2	2	2	2	2	2	2	2	2	2	2	2	2	2	0
33	2	3	3	3	1	2	4	1	headache	6	6	bleeding	1	1	nil		5	nil		5	nil		5	1	0	0	0	0	0	0	0	0	1	2	1	2	2	2	2	2	2	2	2	2	2	2	2	2	3
38	2	4	1	1	2	1	3	1	bleeding	1	1	weight loss	6	6	headache	6	2	nil		5	nil		5	1	0	0	0	0	0	0	0	0	1	2	1	2	2	2	2	2	2	2	2	2	2	2	2	2	3
29	2	3	2	2	1	1	4	1	bleeding	1	1	high blood pressure	3	2	nil		5	nil		5	nil		5	1	0	1	0	0	0	0	0	0	0	2	1	2	2	2	1	2	2	2	2	2	2	2	2	2	3
34	2	3	3	3	2	1	2	1	nil			nil			nil			nil			nil			0	0	0	0	0	0	0	0	0	0	0	2	2	2	2	2	2	2	2	2	2	2	2	2	2	0
35	2	4	2	2	1	1	0	0	nil			nil			nil			nil			nil			0	0	0	0	0	0	0	0	0	0	0	2	2	2	2	2	2	2	2	2	2	2	2	2	2	0
36	2	4	3	3	2	2	2	1	bleeding	1	1	dizziness	7	5	depression	6	6	anxiety	6	6	nil		5	1	0	0	0	0	1	0	0	1	0	3	1	1	2	2	2	2	2	2	2	2	2	2	2	1	3
21	2	2	1	1	1	1	3	1	nil			nil			nil			nil			nil			0	0	0	0	0	0	0	0	0	0	0	2	2	2	2	2	2	2	2	2	2	2	2	2	2	0
26	2	3	1	1	1	2	3	1	bleeding	1	1	nil		7	nil		5	nil		5	nil		5	1	0	0	0	0	0	0	0	0	0	1	1	2	2	2	2	2	2	2	2	2	2	2	2	2	2
23	2	2	1	1	2	2	0	0	nil			nil			nil			nil			nil			0	0	0	0	0	0	0	0	0	0	0	2	2	2	2	2	2	2	2	2	2	2	2	2	2	0
28	2	3	2	2	1	1	3	1	nil			nil			nil			nil			nil			0	0	0	0	0	0	0	0	0	0	0	2	2	2	2	2	2	2	2	2	2	2	2	2	2	0
27	2	3	1	1	2	3	4	1	op site pain	5	5	nil		7	nil		5	nil		5	nil		5	0	0	0	0	1	0	0	0	0	0	1	2	2	2	2	2	2	2	2	2	2	2	2	2	1	3
20	1	3	0	0	2	2	2	1	nil			nil			nil			nil			nil			0	0	0	0	0	0	0	0	0	0	0	2	2	2	2	2	2	2	2	2	2	2	2	2	1	0
32	2	5	3	3	2	2	2	1	nil			nil			nil			nil			nil			0	0	0	0	0	0	0	0	0	0	0	2	2	2	2	2	2	2	2	2	2	2	2	2	2	2
26	2	3	1	1	2	1	3	1	nil			nil			nil			nil			nil			0	0	0	0	0	0	0	0	0	0	0	2	2	2	2	2	2	2	2	2	2	2	2	2	1	0
34	2	2	2	2	1	1	2	1	nil			nil			nil			nil			nil			0	0	0	0	0	0	0	0	0	0	0	2	2	2	2	2	2	2	2	2	2	2	2	2	2	2
23	2	2	1	1	2	2	1	2	nil			nil			nil			nil			nil			0	0	0	0	0	0	0	0	0	0	0	2	2	2	2	2	2	2	2	2	2	2	2	2	1	2
39	2	4	3	3	2	2	1	2	nil			nil			nil			nil			nil			0	0	0	0	0	0	0	0	0	0	0	2	2	2	2	2	2	2	2	2	2	2	2	2	2	2
31	2	2	1	1	1	1	3	1	nil			nil			nil			nil			nil			0	0	0	0	0	0	0	0	0	0	0	2	2	2	2	2	2	2	2	2	2	2	2	2	2	3
26	2	3	1	1	2	2	1	2	nil			nil			nil			nil			nil			0	0	0	0	0	0	0	0	0	0	0	2	2	2	2	2	2	2	2	2	2	2	2	2	2	2
19	1	2	1	1	2	3	0	0	nil			nil			nil			nil			nil			0	0	0	0	0	0	0	0	0	0	0	2	2	2	2	2	2	2	2	2	2	2	2	2	2	0
32	2	2	2	2	1	1	1	2	nil			nil			nil			nil			nil			0	0	0	0	0	0	0	0	0	0	0	2	2	2	2	2	2	2	2	2	2	2	2	2	2	2
32	2	3	1	1	1	2	3	1	nil			nil			nil			nil			nil			0	0	0	0	0	0	0	0	0	0	0	2	2	2	2	2	2	2	2	2	2	2	2	2	2	3
23	2	5	1	1	2	2	1	2	nil			nil			nil			nil			nil			0	0	0	0	0	0	0	0	0	0	0	2	2	2	2	2	2	2	2	2	2	2	2	2	2	2
19	2	2	1	1	2	1	1	2	nil			nil			nil			nil			nil			0	0	0	0	0	0	0	0	0	0	0	2	2	2	2	2	2	2	2	2	2	2	2	2	2	1
27	2	5	1	1	2	1	1	2	nil			nil			nil			nil			nil			0	0	0	0	0	0	0	0	0	0	0	2	2	2	2	2	2	2	2	2	2	2	2	2	2	2
22	2	5	1	1	2	2	1	2	nil			nil			nil			nil			nil			0	0	0	0	0	0	0	0	0	0	0	2	2	2	2	2	2	2	2	2	2	2	2	2	2	1
30	2	2	1	1	1	3	1	1	nil			nil			nil			nil			nil			0	0	0	0	0	0	0	0	0	0	0	2	2	2	2	2	2	2	2	2	2	2	2	1	2	2
25	2	3	2	3	1	2	1	2	nil			nil			nil			nil			nil			0	0	0	0	0	0	0	0	0	0	0	2	2	2	2	2	2	2	2	2	2	2	2	2	2	2
30	2	5	3	3	2	3	1	2	nil			nil			nil			nil			nil			0	0	0	0	0	0	0	0	0	0	0	2	2	2	2	2	2	2	2	2	2	2	2	2	1	1
33	2	2	2	2	2	2	1	1	nil			nil			nil			nil			nil			0	0	0	0	0	0	0	0	0	0	0	2	2	2	2	2	2	2	2	2	2	2	2	2	1	1
36	2	3	2	2	1	3	2	1	nil			nil			nil			nil			nil			0	0	0	0	0	0	0	0	0	0	0	2	2	2	2	2	2	2	2	2	2	2	2	2	2	2
24	2	3	1	1	1	2	1	1	nil			nil			nil			nil			nil			0	0	0	0	0	0	0	0	0	0	0	2	2	2	2	2	2	2	2	2	2	2	2	2	2	2
26	2	2	1	1	1	1	1	2	nil			nil			nil			nil			nil			0	0	0	0	0	0	0	0	0	0	0	2	2	2	2	2	2	2	2	2	2	2	2	2	2	1
32	2	5	1	1	2	4	1	1	operation site pain	5	5	nil		7	nil		5	nil		5	nil		5	0	0	0	0	1	0	0	0	0	0	1	2	2	2	2	2	2	2	2	2	2	2	2	2	1	1
28	2	4	1	1	2	3	1	2	fever	2	2	operation site pain	5	4	nil		5	nil		5	nil		5	0	1	0	0	1	0	0	0	0	0	2	2	2	2	2	2	2	2	2	2	2	2	2	2	1	1
30	2	3	1	1	1	2	1	2	nil			nil			nil			nil			nil			0	0	0	0	0	0	0	0	0	0	0	2	2	2	2	2	2	2	2	2	2	2	2	2	2	2
37	2	0	2	2	1	2	1	1	nil			nil			nil			nil			nil			0	0	0	0	0	0	0	0	0	0	0	2	2	2	2	2	2	2	2	2	2	2	2	2	2	1
31	2	4	1	1	2	3	1	1	nil			nil			nil			nil			nil			0	0	0	0	0	0	0	0	0	0	0	2	2	2	2	2	2	2	2	2	2	2	2	2	2	2
29	2	5	2	2	1	3	1	2	nil			nil			nil			nil			nil			0	0	0	0	0	0	0	0	0	0	0	2	2	2	2	2	2	2	2	2	2	2	2	2	2	1
32	2	0	3	3	2	1	1	1	nil			nil			nil			nil			nil			0	0	0	0	0	0	0	0	0	0	0	2	2	2	2	2	2	2	2	2	2	2	2	2	2	1
26	2	3	1	1	2	2	3	1	infection	4	4	nil		7	nil		5	nil		5	nil		5	0	0	0	1	0	0	0	0	0	0	1	2	2	2	2	2	2	2	2	2	2	2	2	2	1	3
32	2	3	1	1	2	2	2	1	nil			nil			nil			nil			nil			0	0	0	0	0	0	0	0	0	0	0	2	2	1	2	2	2	2	2	2	2	2	2	2	1	1
34	2	3	2	2	1	2	1	1	breast pain	5	5	nil		7	nil		5	nil		5	nil		5	0	0	0	0	1	0	0	0	0	0	1	2	2	2	2	1	2	2	2	2	1	2	2	1	2	1
26	2	5	1	1	1	1	1	1	nil			nil			nil			nil			nil			0	0	0	0	0	0	0	0	0	0	0	2	2	2	2	2	2	2	2	2	2	2	2	1	2	1
28	2	4	1	1	2	3	1	1	wound infection	4	4	nil		7	nil		5	nil		5	nil		5	0	0	0	1	0	0	0	0	0	0	1	2	2	1	2	2	2	2	2	2	2	2	2	2	1	3
35	2	3	3	3	1	3	1	1	infection	4	4	high blood pressure	3	2	bleeding	1	1	nil		5	nil		5	1	0	1	1	0	0	0	0	0	0	3	1	2	1	2	1	2	2	2	2	2	2	2	2	2	3
40	2	3	1	1	2	2	2	1	nil			nil			nil			nil			nil			0	0	0	0	0	0	0	0	0	0	0	2	2	2	2	2	2	2	2	2	2	2	2	2	1	3
38	2	3	2	2	2	3	1	2	op site pain	5	5	nil		7	nil		5	nil		5	nil		5	0	0	0	0	1	0	0	0	0	0	1	2	2	2	2	2	2	2	2	2	2	2	2	2	1	1
30	2	2	3	3	2	1	0	0	nil			nil			nil			nil			nil			0	0	0	0	0	0	0	0	0	0	0	2	2	2	2	2	2	2	2	2	2	2	2	2	2	0
26	2	5	1	1	1	1	0	0	nil			nil			nil			nil			nil			0	0	0	0	0	0	0	0	0	0	0	2	2	2	2	2	2	2	2	2	2	2	2	2	2	0
32	2	3	2	2	2	2	1	2	nil			nil			nil			nil			nil			0	0	0	0	0	0	0	0	0	0	0	2	2	2	2	2	2	2	2	2	2	2	2	2	2	1
33	2	2	2	2	2	1	2	1	nil			nil			nil			nil			nil			0	0	0	0	0	0	0	0	0	0	0	2	2	2	2	2	2	2	2	2	2	2	2	2	2	1
40	2	2	5	5	2	1	1	2	nil			nil			nil			nil			nil			0	0	0	0	0	0	0	0	0	0	0	2	2	2	2	2	2	2	2	2	2	2	2	2	2	1
34	2	3	3	3	2	1	2	2	wound pain	5	5	high blood pressure	3	2	nil		5	nil		5	nil		5	0	0	1	0	1	0	0	0	0	0	2	2	2	2	2	1	2	2	2	2	2	2	2	2	1	3
29	2	3	2	2	2	1	1	2	nil			nil			nil			nil			nil			0	0	0	0	0	0	0	0	0	0	0	2	2	2	2	2	2	2	2	2	2	2	2	2	2	2
27	2	2	1	1	1	1	1	2	nil			nil			nil			nil			nil			0	0	0	0	0	0	0	0	0	0	0	2	2	2	2	2	2	2	2	2	2	2	2	2	2	1
32	2	3	1	1	1	1	1	2	nil			nil			nil			nil			nil			0	0	0	0	0	0	0	0	0	0	0	2	2	2	2	2	2	2	2	2	2	2	2	2	2	3
34	2	3	1	1	1	1	2	1	nil			nil			nil			nil			nil			0	0	0	0	0	0	0	0	0	0	0	2	2	2	2	2	2	2	2	2	2	2	2	2	2	2
35	2	3	1	1	2	1	2	1	wound infection	4	4	nil		7	nil		5	nil		5	nil		5	0	0	0	1	0	0	0	0	0	0	1	2	2	2	2	2	2	2	2	2	2	2	2	2	1	1
32	2	5	1	1	1	2	1	2	nil			nil			nil			nil			nil			0	0	0	0	0	0	0	0	0	0	0	2	2	2	2	2	2	2	2	2	2	2	2	2	2	3
26	2	2	1	1	1	2	1	2	nil			nil			nil			nil			nil			0	0	0	0	0	0	0	0	0	0	0	2	2	2	2	2	2	2	2	2	2	2	2	2	2	3
20	1	2	1	1	1	1	1	1	nil			nil			nil			nil			nil			0	0	0	0	0	0	0	0	0	0	0	2	2	2	2	2	2	2	2	2	2	2	2	2	2	1
28	1	5	1	1	1	1	0	0	nil			nil			nil			nil			nil			0	0	0	0	0	0	0	0	0	0	0	2	2	2	2	2	2	2	2	2	2	2	2	2	2	2
29	2	3	2	2	1	1	1	2	nil			nil			nil			nil			nil			0	0	0	0	0	0	0	0	0	0	0	2	2	2	2	2	2	2	2	2	2	2	2	2	2	3
38	2	5	2	1	2	2	0	0	nil			nil			nil			nil			nil			0	0	0	0	0	0	0	0	0	0	0	2	2	2	2	2	2	2	2	2	2	2	2	2	2	2
35	2	3	1	1	1	3	0	0	nil			nil			nil			nil			nil			0	0	0	0	0	0	0	0	0	0	0	2	2	2	2	2	2	2	2	2	2	2	2	2	2	0
32	2	3	1	1	1	1	1	1	nil			nil			nil			nil			nil			0	0	0	0	0	0	0	0	0	0	0	2	2	2	2	2	2	2	2	2	2	2	2	2	2	2
22	2	5	1	1	1	2	0	0	nil			nil			nil			nil			nil			0	0	0	0	0	0	0	0	0	0	0	2	2	2	2	2	2	2	2	2	2	2	2	2	2	0
31	2	3	2	2	1	1	3	1	nil			nil			nil			nil			nil			0	0	0	0	0	0	0	0	0	0	0	2	2	2	2	2	2	2	2	2	2	2	2	2	2	0
24	2	3	1	1	1	2	1	2	nil			nil			nil			nil			nil			0	0	0	0	0	0	0	0	0	0	0	2	2	2	2	2	2	2	2	2	2	2	2	2	2	0
36	2	4	4	4	2	1	3	1	nil			nil			nil			nil			nil			0	0	0	0	0	0	0	0	0	0	0	2	2	2	2	2	2	2	2	2	2	2	2	2	2	3
26	2	5	1	1	2	2	1	2	wound infection	4	4	nil		7	nil		5	nil		5	nil		5	0	0	0	1	0	0	0	0	0	0	1	2	2	1	2	2	2	2	2	2	2	2	2	2	1	2
31	2	3	2	2	1	1	1	2	nil			nil			nil			nil			nil			0	0	0	0	0	0	0	0	0	0	0	2	2	2	2	2	2	2	2	2	2	2	2	2	2	2
30	2	3	1	1	2	2	1	1	nil			nil			nil			nil			nil			0	0	0	0	0	0	0	0	0	0	0	2	2	2	2	2	2	2	2	2	2	2	2	2	2	2
37	2	2	4	4	2	1	2	1	nil			nil			nil			nil			nil			0	0	0	0	0	0	0	0	0	0	0	2	2	2	2	2	2	2	2	2	2	2	2	2	2	2
28	2	3	2	2	2	1	1	1	nil			nil			nil			nil			nil			0	0	0	0	0	0	0	0	0	0	0	2	2	2	2	2	2	2	2	2	2	2	2	2	2	2
24	2	2	1	1	2	1	1	1	nil			nil			nil			nil			nil			0	0	0	0	0	0	0	0	0	0	0	2	2	2	2	2	2	2	2	2	2	2	2	2	2	1
30	2	4	1	1	1	1	2	1	nil			nil			nil			nil			nil			0	0	0	0	0	0	0	0	0	0	0	2	2	2	2	2	2	2	2	2	2	2	2	2	2	2
29	2	4	1	1	1	1	1	1	nil			nil			nil			nil			nil			0	0	0	0	0	0	0	0	0	0	0	2	2	2	2	2	2	2	2	2	2	2	2	2	2	2
28	2	5	3	3	1	2	2	1	nil			nil			nil			nil			nil			0	0	0	0	0	0	0	0	0	0	0	2	2	2	2	2	2	2	2	2	2	2	2	2	2	2
36	3	5	3	3	1	2	2	1	nil			nil			nil			nil			nil			0	0	0	0	0	0	0	0	0	0	0	2	2	2	2	2	2	2	2	2	2	2	2	2	2	2
19	1	2	1	1	2	3	2	2	nil			nil			nil			nil			nil			0	0	0	0	0	0	0	0	0	0	0	2	2	2	2	2	2	2	2	2	2	2	2	2	2	2
35	2	3	3	3	2	1	1	1	nil			nil			nil			nil			nil			0	0	0	0	0	0	0	0	0	0	0	2	2	2	2	2	2	2	2	2	2	2	2	2	2	2
28	2	3	2	2	1	1	1	1	nil			nil			nil			nil			nil			0	0	0	0	0	0	0	0	0	0	0	2	2	2	2	2	2	2	2	2	2	2	2	2	2	2
32	2	3	3	3	1	3	2	1	nil			nil			nil			nil			nil			0	0	0	0	0	0	0	0	0	0	0	2	2	2	2	2	2	2	2	2	2	2	2	2	2	2
36	2	3	4	4	2	1	1	2	nil			nil			nil			nil			nil			0	0	0	0	0	0	0	0	0	0	0	2	2	2	2	2	2	2	2	2	2	2	2	2	2	3
36	2	4	3	3	2	2	2	1	high blood pressure	3	3	nil		7	nil		5	nil		5	nil		5	0	0	1	0	0	0	0	0	0	0	1	2	2	2	2	1	1	2	2	2	2	2	2	2	2	2
35	2	5	1	1	2	1	2	1	nil			nil			nil			nil			nil			0	0	0	0	0	0	0	0	0	0	0	2	2	2	2	2	2	2	2	2	2	2	2	2	2	3
34	2	2	3	3	1	1	2	1	nil			nil			nil			nil			nil			0	0	0	0	0	0	0	0	0	0	0	2	2	2	2	2	2	2	2	2	2	2	2	1	2	3
35	2	3	2	2	1	1	2	1	episiotomy site pain	5	5	nil		7	nil		5	nil		5	nil		5	0	0	0	0	1	0	0	0	0	0	1	2	2	2	2	2	2	2	2	2	2	2	2	1	2	1
34	2	4	1	1	1	1	2	1	episiotomy site pain	5	5	nil		7	nil		5	nil		5	nil		5	0	0	0	0	1	0	0	0	0	0	1	2	2	2	2	2	2	2	2	2	2	2	2	1	2	3
35	2	5	3	3	1	1	2	1	nil			nil			nil			nil			nil			0	0	0	0	0	0	0	0	0	0	0	2	2	2	2	2	2	2	2	2	2	2	2	2	2	1
34	2	3	2	2	2	1	2	1	nil			nil			nil			nil			nil			0	0	0	0	0	0	0	0	0	0	0	2	2	2	2	2	2	2	2	2	2	2	2	2	2	3
36	2	5	4	4	1	1	2	1	nil			nil			nil			nil			nil			0	0	0	0	0	0	0	0	0	0	0	2	2	2	2	2	2	2	2	2	2	2	2	2	2	1
37	2	3	3	3	2	1	1	2	nil			nil			nil			nil			nil			0	0	0	0	0	0	0	0	0	0	0	2	2	2	2	2	2	2	2	2	2	2	2	2	2	1
41	2	4	1	1	2	1	3	1	episiotomy site pain	5	5	nil		7	nil		5	nil		5	nil		5	0	0	0	0	1	0	0	0	0	0	1	2	2	2	2	2	2	2	2	2	2	2	2	2	1	1
33	2	2	2	2	2	2	1	1	nil			nil			nil			nil			nil			0	0	0	0	0	0	0	0	0	0	0	2	2	2	2	2	2	2	2	2	2	2	2	2	2	2
34	2	0	4	4	2	1	2	1	nil			nil			nil			nil			nil			0	0	0	0	0	0	0	0	0	0	0	2	2	2	2	2	2	2	2	2	2	2	2	2	2	1
32	2	5	2	2	1	1	2	1	bleeding	1	1	episiotomy site pain	5	4	nil		5	nil		5	nil		5	1	0	0	0	1	0	0	0	0	0	2	1	2	2	2	2	2	2	2	2	2	2	2	1	2	2
27	2	3	1	1	1	1	2	1	episiotomy pain	5	5	nil		7	nil		5	nil		5	nil		5	0	0	0	0	1	0	0	0	0	0	1	2	2	2	2	2	2	2	2	2	2	2	2	1	2	3
28	2	3	1	1	1	1	2	1	episiotomy pain	5	5	nil		7	nil		5	nil		5	nil		5	0	0	0	0	1	0	0	0	0	0	1	2	2	2	2	2	2	2	2	2	2	2	2	1	2	1
25	1	3	1	1	1	1	2	1	nil			nil			nil			nil			nil			0	0	0	0	0	0	0	0	0	0	0	2	2	2	2	2	2	2	2	2	2	2	2	2	2	1
28	1	3	1	1	2	2	2	1	wound infection	4	4	wound pain	5	4	nil		5	nil		5	nil		5	0	0	0	1	1	0	0	0	0	0	2	2	2	2	2	2	2	2	2	2	2	2	2	2	1	1
30	2	3	1	1	1	3	2	1	nil			nil			nil			nil			nil			0	0	0	0	0	0	0	0	0	0	0	2	2	2	2	2	2	2	2	2	2	2	2	2	2	1
32	2	3	1	1	1	3	2	1	nil			nil			nil			nil			nil			0	0	0	0	0	0	0	0	0	0	0	2	2	2	2	2	2	2	2	2	2	2	2	2	2	2
40	2	3	2	2	2	2	2	1	nil			nil			nil			nil			nil			0	0	0	0	0	0	0	0	0	0	0	2	2	2	2	2	2	2	2	2	2	2	2	2	2	2
25	2	3	1	1	2	2	2	1	nil			nil			nil			nil			nil			0	0	0	0	0	0	0	0	0	0	0	2	2	2	2	2	2	2	2	2	2	2	2	2	2	2
37	2	3	2	2	2	1	1	1	nil			nil			nil			nil			nil			0	0	0	0	0	0	0	0	0	0	0	2	2	2	2	2	2	2	2	2	2	2	2	2	2	2
28	2	2	1	1	1	1	2	1	nil			nil			nil			nil			nil			0	0	0	0	0	0	0	0	0	0	0	2	2	2	2	2	2	2	2	2	2	2	2	2	2	2
34	2	4	3	3	1	1	2	1	nil			nil			nil			nil			nil			0	0	0	0	0	0	0	0	0	0	0	2	2	2	2	2	2	2	2	2	2	2	2	2	2	2
37	2	5	2	2	2	1	1	2	nil			nil			nil			nil			nil			0	0	0	0	0	0	0	0	0	0	0	2	2	2	2	2	2	2	2	2	2	2	2	2	2	3
38	2	3	3	3	1	1	2	1	nil			nil			nil			nil			nil			0	0	0	0	0	0	0	0	0	0	0	2	2	2	2	2	2	2	2	2	2	2	2	2	2	2
22	2	2	1	1	2	1	1	2	nil			nil			nil			nil			nil			0	0	0	0	0	0	0	0	0	0	0	2	2	2	2	2	2	2	2	2	2	2	2	2	2	2
31	2	3	2	2	1	1	1	1	nil			nil			nil			nil			nil			0	0	0	0	0	0	0	0	0	0	0	2	2	2	2	2	2	2	2	2	2	2	2	2	2	3
32	2	3	2	2	2	1	1	2	nil			nil			nil			nil			nil			0	0	0	0	0	0	0	0	0	0	0	2	2	2	2	2	2	2	2	2	2	2	2	2	2	3
24	2	5	1	1	1	2	1	1	nil			nil			nil			nil			ni			0	0	0	0	0	0	0	0	0	0	0	2	2	2	2	2	2	2	2	2	2	2	2	2	2	3
30	2	3	1	1	2	1	1	1	nil			nil			nil			nil			nil			0	0	0	0	0	0	0	0	0	0	0	2	2	2	2	2	2	2	2	2	2	2	2	2	2	2
30	2	2	1	1	2	2	1	1	nil			nil			nil			nil			nil			0	0	0	0	0	0	0	0	0	0	0	2	2	2	2	2	2	2	2	2	2	2	2	2	2	3
36	2	2	3	3	2	1	1	1	nil			nil			nil			nil			nil			0	0	0	0	0	0	0	0	0	0	0	2	2	2	2	2	2	2	2	2	2	2	2	2	2	2
33	2	5	1	1	2	1	1	1	bleeding	1	1	wound infection	4	3	nil		5	nil		5	nil		5	1	0	0	1	0	0	0	0	0	0	2	1	2	2	2	2	2	2	2	2	2	2	2	2	1	2
28	2	5	2	2	2	2	1	1	bleeding	1	1	infection	4	3	mood changes	6	6	nil		5	nil		5	1	0	0	1	0	0	0	0	0	0	2	1	2	1	2	2	2	2	2	2	2	2	2	2	1	2
28	2	3	2	2	2	1	2	1	bleeding	1	1	nil		7	nil		5	nil		5	nil		5	1	0	0	0	0	0	0	0	0	0	1	1	2	2	2	1	2	2	2	2	2	2	2	2	1	2
28	2	2	2	2	2	1	2	1	nil			nil			nil			nil			nil			0	0	0	0	0	0	0	0	0	0	0	2	2	2	2	2	2	2	2	2	2	2	2	2	2	2
41	2	3	2	2	2	1	2	1	bleeding	1	1	hypertension	3	2	dizziness	7	6	nil		5	nil		5	1	0	1	0	0	1	0	0	0	0	3	1	2	2	2	1	2	2	2	2	2	2	2	2	1	2
27	2	5	1	1	1	1	2	1	nil			nil			nil			nil			nil			0	0	0	0	0	0	0	0	0	0	0	2	2	2	2	2	2	2	2	2	2	2	2	2	2	3
34	2	2	2	2	2	3	2	1	nil			nil			nil			nil			nil			0	0	0	0	0	0	0	0	0	0	0	2	2	2	2	2	2	2	2	2	2	2	2	2	2	1
38	2	3	4	4	2	2	2	1	nil			nil			nil			nil			nil			0	0	0	0	0	0	0	0	0	0	0	2	2	2	2	2	2	2	2	2	2	2	2	2	2	1
22	1	2	1	1	2	3	1	1	nil			nil			nil			nil			nil			0	0	0	0	0	0	0	0	0	0	0	2	2	2	2	2	2	2	2	2	2	2	2	2	2	1
35	2	3	2	2	1	1	1	1	nil			nil			nil			nil			nil			0	0	0	0	0	0	0	0	0	0	0	2	2	2	2	2	2	2	2	2	2	2	2	2	2	1
34	2	2	1	1	2	1	1	1	nil			nil			nil			nil			nil			0	0	0	0	0	0	0	0	0	0	0	2	2	2	2	2	2	2	2	2	2	2	2	2	2	1
30	2	2	1	1	1	1	2	1	nil			nil			nil			nil			nil			0	0	0	0	0	0	0	0	0	0	0	2	2	2	2	2	2	2	2	2	2	2	2	2	2	3
20	2	3	1	1	2	2	2	1	nil			nil			nil			nil			nil			0	0	0	0	0	0	0	0	0	0	0	2	2	2	2	2	2	2	2	2	2	2	2	2	2	1
37	2	4	2	2	2	3	3	1	nil			nil			nil			nil			nil			0	0	0	0	0	0	0	0	0	0	0	2	2	2	2	2	2	2	2	2	2	2	2	2	2	3
31	2	3	3	3	2	2	2	1	nil			nil			nil			nil			nil			0	0	0	0	0	0	0	0	0	0	0	2	2	2	2	2	2	2	2	2	2	2	2	2	2	3
35	2	3	3	3	1	1	2	1	nil			nil			nil			nil			nil			0	0	0	0	0	0	0	0	0	0	0	2	2	2	2	2	2	2	2	2	2	2	2	2	2	3
36	2	3	3	3	1	1	3	1	nil			nil			nil			nil			nil			0	0	0	0	0	0	0	0	0	0	0	2	2	2	2	2	2	2	2	2	2	2	2	2	2	3
33	2	2	1	1	1	1	3	1	nil			nil			nil			nil			nil			0	0	0	0	0	0	0	0	0	0	0	2	2	2	2	2	2	2	2	2	2	2	2	2	2	1
31	2	5	1	1	1	2	2	1	nil			nil			nil			nil			nil			0	0	0	0	0	0	0	0	0	0	0	2	2	1	2	2	2	2	2	2	2	2	2	2	2	1
34	2	5	1	1	1	1	3	1	nil			nil			nil			nil			nil			0	0	0	0	0	0	0	0	0	0	0	2	2	2	2	2	2	2	2	2	2	2	2	2	2	2
36	2	3	2	2	1	1	1	2	nil			nil			nil			nil			nil			0	0	0	0	0	0	0	0	0	0	0	2	2	2	2	2	2	2	2	2	2	2	2	2	2	3
31	2	4	4	2	2	2	0	0	bleeding	1		op site pain	5		infection	4		nil			nil			1	0	0	1	1	0	0	0	0	0	3	1	2	2	2	2	2	2	2	2	2	2	2	2	1	2
31	2	3	2	2	1	1	3	1	nil			nil			nil			nil			nil			0	0	0	0	0	0	0	0	0	0	0	2	2	2	2	2	2	2	2	2	2	2	2	2	2	3
31	2	5	2	2	1	1	2	2	nil			nil			nil			nil			nil			0	0	0	0	0	0	0	0	0	0	0	2	2	2	2	2	2	2	2	2	2	2	2	2	2	3
21	1	2	1	1	1	1	1	2	nil			nil			nil			nil			nil			0	0	0	0	0	0	0	0	0	0	0	2	2	2	2	2	2	2	2	2	2	2	2	2	2	3
36	2	3	1	1	2	1	1	2	nil			nil			nil			nil			nil			0	0	0	0	0	0	0	0	0	0	0	2	2	2	2	2	2	2	2	2	2	2	2	2	2	3
37	2	4	2	2	2	1	1	2	nil			nil			nil			nil			nil			0	0	0	0	0	0	0	0	0	0	0	2	2	2	2	2	2	2	2	2	2	2	2	2	2	3
34	2	4	4	4	1	2	2	2	nil			nil			nil			nil			nil			0	0	0	0	0	0	0	0	0	0	0	2	2	2	2	2	2	2	2	2	2	2	2	2	2	1
39	2	4	3	3	1	3	1	2	nil			nil			nil			nil			nil			0	0	0	0	0	0	0	0	0	0	0	2	2	2	2	2	2	2	2	2	2	2	2	2	2	1
40	2	4	3	3	1	2	0	0	nil			nil			nil			nil			nil			0	0	0	0	0	0	0	0	0	0	0	2	2	2	2	2	2	2	2	2	2	2	2	2	2	2
29	2	3	2	2	2	2	2	1	high blood pressure	3	3	breast pain	5	4	infection	4	3	nil		5	nil		5	0	0	1	1	1	0	0	0	0	0	3	2	2	1	2	1	2	2	2	2	1	2	2	2	2	2
34	2	2	1	1	1	2	1	1	nil			nil			nil			nil			nil			0	0	0	0	0	0	0	0	0	0	0	2	2	2	2	2	2	2	2	2	2	2	2	2	2	1
25	2	3	1	1	1	2	2	1	bleeding	1	1	headache	6	4	fever	2	6	nil		5	nil		5	1	1	0	0	0	0	0	0	0	1	3	1	2	2	2	2	2	2	2	2	2	2	2	2	2	1
28	2	3	1	1	1	1	3	1	nil			nil			nil		5	nil			nil			0	0	0	0	0	0	0	0	0	0	0	2	2	2	2	2	2	2	2	2	2	2	2	2	2	3
27	2	3	1	1	1	1	2	1	nil			nil			nil			nil			nil			0	0	0	0	0	0	0	0	0	0	0	2	2	2	2	2	2	2	2	2	2	2	2	2	2	3
34	2	3	1	1	2	1	1	1	nil			nil			nil			nil			nil			0	0	0	0	0	0	0	0	0	0	0	2	2	2	2	2	2	2	2	2	2	2	2	2	2	1
24	2	5	1	1	1	1	0	0	nil			nil			nil			nil			nil			0	0	0	0	0	0	0	0	0	0	0	2	2	2	2	2	2	2	2	2	2	2	2	2	2	0
29	2	3	2	2	2	2	1	2	nil			nil			nil			nil			nil			0	0	0	0	0	0	0	0	0	0	0	2	2	2	2	2	2	2	2	2	2	2	2	2	2	1
30	2	2	1	1	1	1	1	1	nil			nil			nil			nil			nil			0	0	0	0	0	0	0	0	0	0	0	2	2	2	2	2	2	2	2	2	2	2	2	2	2	2
28	2	3	1	1	1	1	1	1	nil			nil			nil			nil			nil			0	0	0	0	0	0	0	0	0	0	0	2	2	2	2	2	2	2	2	2	2	2	2	1	0	1
32	2	3	1	1	1	2	2	1	nil			nil			nil			nil			nil			0	0	0	0	0	0	0	0	0	0	0	2	2	2	2	2	2	2	2	2	1	2	2	1	0	1
20	2	5	2	1	2	2	2	1	nil			nil			nil			nil			nil			0	0	0	0	0	0	0	0	0	0	0	2	2	2	2	2	2	2	2	2	2	2	2	0	1	2
33	2	2	2	2	2	3	4	1	nil			nil			nil			nil			nil			0	0	0	0	0	0	0	0	0	0	0	2	2	2	2	2	2	2	2	2	2	2	2	0	1	2
30	2	3	1	1	2	2	2	1	excess water from breast	4	5	nil		7	nil		5	nil		5	nil		5	0	0	0	1	0	0	0	0	0	0	1	2	2	1	3	1	1	1	3	1	1	3	3	1	1	0
31	2	3	2	2	1	3	2	1	postpartum hypertension	3	3	infection of suture site	4	3	postpartum depression	6	6	nil		5	nil		5	0	0	1	1	0	0	0	0	1	0	3	1	1	1	3	1	1	1	2	1	2	2	2	1	1	3
27	1	3	1	1	1	2	4	2	bleeding	1	1	anaemia	6	6	laceration	4	4	nil		5	nil		5	1	0	0	1	0	0	0	0	0	0	2	1	2	1	2	1	1	1	2	1	1	1	2	1	0	0
27	2	3	4	4	1	2	2	1	fever	2	2	dizziness	7	5	difficult breathing	7	2	headache	6	2	smelly vaginal discharge	4	3	0	1	0	1	0	1	0	1	0	1	5	2	2	2	2	2	2	2	2	2	2	2	2	2	2	0
30	2	3	2	2	2	2	2	1	pre-eclampsia	3	6	postpartum depression	6	6	wound infection	4	3	nil		5	nil		5	0	0	1	1	0	0	0	0	1	0	3	2	1	2	2	2	1	2	2	2	2	2	2	2	1	0
28	2	4	1	1	2	2	3	1	infection	4	4	nil		7	nil		5	nil		5	nil		5	0	0	0	1	0	0	0	0	0	0	1	2	2	2	2	2	2	2	2	2	2	2	2	2	1	3
26	2	3	0	1	1	1	3	1	nil			nil			nil			nil			nil			0	0	0	0	0	0	0	0	0	0	0	2	2	2	2	2	2	2	2	2	2	2	2	1	2	1
32	2	3	2	2	2	1	1	1	infection	4	4	nil		7	nil		5	nil		5	nil		5	0	0	0	1	0	0	0	0	0	0	1	2	2	1	2	2	2	2	2	2	2	2	2	2	1	3
30	2	3	0	0	2	3	0	0	infection	4		hypertension	3		nil			nil			nil			0	0	1	1	0	0	0	0	0	0	2	2	2	1	2	1	3	2	3	3	2	2	3	2	2	2
29	2	5	1	1	2	2	4	1	nil			nil			nil			nil			nil			0	0	0	0	0	0	0	0	0	0	0	2	2	1	2	2	2	2	2	2	2	2	2	2	1	2
26	2	3	1	1	2	2	3	1	infection	4	4	eclampsia	7	6	nil		5	nil		5	nil		5	0	0	0	1	0	1	0	0	0	0	2	2	2	1	2	2	1	2	2	2	2	2	2	2	1	1
27	1	5	1	1	1	1	2	1	infection	4	4	nil		7	nil		5	nil		5	nil		5	0	0	0	1	0	0	0	0	0	0	1	2	2	1	2	2	2	2	2	2	2	2	2	1	2	3
33	2	5	4	2	1	2	2	1	nil			nil			nil			nil			nil			0	0	0	0	0	0	0	0	0	0	0	2	2	2	2	2	2	2	2	2	2	2	2	2	2	1
29	2	3	0	0	2	2	4	1	infection	4	4	high blood preesure	3	2	eclampsia	7	6	nil		5	nil		5	0	0	1	1	0	1	0	0	0	0	3	2	2	2	2	1	1	2	2	2	2	2	2	2	1	2
35	2	3	3	3	2	1	0	0	infection	4		nil			nil			nil			nil			0	0	0	1	0	0	0	0	0	0	1	2	2	2	2	2	2	2	2	2	2	2	2	2	1	2
27	2	5	2	2	1	1	4	1	bleeding	1	1	infection	4	3	episiotomy pain	5	4	nil		5	nil		5	1	0	0	1	1	0	0	0	0	0	3	1	2	1	2	2	2	2	2	2	2	2	2	1	2	3
28	2	3	1	1	2	1	2	1	bleeding	1	1	nil		7	nil		5	nil		5	nil		5	1	0	0	0	0	0	0	0	0	0	1	1	1	1	2	1	2	1	3	2	2	1	1	1	1	1
33	2	3	2	0	1	1	3	1	hypertension	3	3	depression	6	6	nil		5	nil		5	nil		5	0	0	1	0	0	0	0	0	1	0	2	2	1	2	2	2	1	2	2	2	2	2	2	2	1	2
37	2	3	2	2	2	2	0	0	nil			nil			nil			nil			nil			0	0	0	0	0	0	0	0	0	0	0	2	2	2	2	2	2	3	3	3	3	3	3	3	3	2
29	2	3	1	1	1	2	1	2	high blood pressure	3	3	depression	6	6	swollen belly	4	3	bleeding	1	1	low packed cell volume	6	6	1	0	1	1	0	0	1	0	1	0	4	2	2	1	2	1	1	1	2	2	2	1	2	1	2	1
31	2	3	1	1	1	3	2	2	nil			nil			nil			nil			nil			0	0	0	0	0	0	0	0	0	0	0	2	2	2	2	2	2	2	2	2	2	2	2	2	2	1
18	1	3	1	1	1	2	0	0	hypertension	3		breast pain	5		nil			nil			nil			0	0	1	0	1	0	0	0	0	0	2	2	2	2	2	1	2	2	2	2	2	2	2	2	2	2
25	2	3	2	2	2	3	2	1	nil			nil			nil			nil			nil			0	0	0	0	0	0	0	0	0	0	0	2	2	2	2	2	2	2	2	2	2	2	2	2	2	0
20	2	2	1	1	1	1	2	1	nil			nil			nil			nil			nil			0	0	0	0	0	0	0	0	0	0	0	2	2	2	2	2	2	2	2	2	2	2	2	2	2	1
30	2	4	1	1	1	1	1	1	nil			nil			nil			nil			nil			0	0	0	0	0	0	0	0	0	0	0	2	2	2	2	2	2	2	2	2	2	2	2	2	2	2
34	2	3	1	1	1	1	1	1	nil			nil			nil			nil			nil			0	0	0	0	0	0	0	0	0	0	0	2	2	2	2	2	2	2	2	2	2	2	2	2	2	0
28	2	4	2	2	1	1	3	1	nil			nil			nil			nil			nil			0	0	0	0	0	0	0	0	0	0	0	2	2	2	2	2	2	2	2	2	2	2	2	2	2	2
27	2	3	2	2	1	1	2	1	bleeding	1	1	chills	2	6	body aches	5	4	infection	4	3	depression	6	6	1	1	0	1	1	0	0	0	1	0	5	1	1	1	1	1	1	1	1	1	1	1	1	1	1	0
30	2	2	4	3	1	2	3	1	bleeding	1	1	nil		7	nil		5	nil		5	nil		5	1	0	0	0	0	0	0	0	0	0	1	1	2	2	2	1	1	2	1	1	1	2	2	2	2	1
40	2	2	4	4	2	2	2	1	bleeding	1	1	high blood pressure	3	2	nil		5	nil		5	nil		5	1	0	1	0	0	0	0	0	0	0	2	2	2	2	2	1	1	2	2	2	2	2	2	2	1	1
27	2	3	2	1	2	1	2	1	foul smelling lochia	4	4	dizziness	7	5	nil		5	nil		5	nil		5	0	0	0	1	0	1	0	0	0	0	2	1	2	1	2	2	2	2	2	1	1	1	2	1	1	3
30	2	3	3	0	1	2	3	1	infection	4	4	hypertension	3	2	anaemia	6	6	depression	6	6	nil		5	0	0	1	1	0	0	0	0	1	0	3	2	1	1	2	1	1	2	2	2	2	2	2	1	1	3
36	2	3	1	1	2	3	2	1	high blood pressure	3	3	infection	4	3	low pcv	7	6	nil		5	nil		5	0	0	1	1	0	1	0	0	0	0	3	2	2	1	2	1	1	2	2	2	2	2	2	1	1	1
28	2	3	2	2	1	1	2	1	nil			nil			nil			nil			nil			0	0	0	0	0	0	0	0	0	0	0	2	2	2	2	2	2	2	2	2	2	2	2	3	3	3
39	2	3	4	3	2	3	3	1	infection	4	4	bleeding	1	1	pain	5	4	nil		5	nil		5	1	0	0	1	1	0	0	0	0	0	3	1	1	1	2	1	1	2	2	1	1	1	2	2	1	0
29	2	3	1	1	2	1	2	1	infection	4	4	bleeding	1	1	hypertension	3	2	nil		5	nil		5	1	0	1	1	0	0	0	0	0	0	3	1	3	1	3	1	3	3	2	2	1	2	2	2	1	3
26	2	3	1	1	2	2	2	1	bleeding	1	1	operation site pain	5	4	nil		5	nil		5	nil		5	1	0	0	0	1	0	0	0	0	0	2	1	2	1	2	1	2	2	2	1	1	1	2	2	1	2
28	2	4	0	0	1	2	2	1	bleeding	1	1	headache	6	4	pain	5	4	nil		5	nil		5	1	0	0	0	1	0	0	0	0	1	3	1	1	1	2	2	2	2	2	2	1	1	2	1	2	3
28	2	2	1	1	2	4	2	1	bleeding	1	1	dizziness	7	5	pain	5	4	nil		5	nil		5	1	0	0	0	1	1	0	0	0	0	3	1	1	1	2	2	2	2	2	1	1	3	3	2	1	1
23	1	0	1	1	1	4	0	0	nil			nil			nil			nil			nil			0	0	0	0	0	0	0	0	0	0	0	2	2	2	2	2	2	2	2	2	2	2	2	1	2	2
28	2	4	1	1	1	1	3	1	fever	2	2	stomach pain	5	4	breast pain	5	4	high blood presure	3	2	low pcv	6	6	0	1	1	0	1	0	0	0	0	0	3	2	2	1	2	1	2	2	2	2	1	2	2	1	0	3
25	2	2	1	1	2	1	0	0	nil			nil			nil			nil			nil			0	0	0	0	0	0	0	0	0	0	0	2	2	2	2	2	2	2	2	2	2	2	2	2	2	0
31	2	3	2	2	2	2	2	1	fever	2	2	infection	4	3	headache	6	4	nil		5	nil		5	0	1	0	1	0	0	0	0	0	1	3	2	2	2	2	2	2	2	2	2	2	2	2	2	2	3
33	2	2	3	3	1	1	3	1	bleeding	1	1	anaemia	6	6	nil		5	nil		5	nil		5	1	0	0	0	0	0	0	0	0	0	1	1	1	1	2	2	2	1	2	1	1	2	2	0	0	3
24	2	5	1	1	1	2	2	1	vaginal discomfort	4	5	breast engorgement	4	4	headache	6	2	mood swing	6	6	abdominal pain	5	4	0	0	0	1	0	0	0	0	0	1	2	2	1	1	2	2	2	1	2	1	2	1	2	1	2	3
32	2	4	2	2	2	1	4	1	depression	6	6	high blood pressure	3	2	bleeding	1	1	nil		5	nil		5	1	0	1	0	0	0	0	0	1	0	3	1	1	2	2	1	1	2	2	2	1	1	1	0	1	3
26	2	5	1	1	2	2	4	1	seizure	7	6	high blood pressure	3	2	nil		5	nil		5	nil		5	0	0	1	0	0	1	0	0	0	0	2	3	3	3	3	1	1	3	3	3	3	3	3	3	1	1
30	2	3	1	1	2	1	0	0	breast pain	5		nil			nil			nil			nil			0	0	0	0	1	0	0	0	0	0	1	2	2	1	3	2	2	2	2	2	1	2	2	0	1	2
31	2	4	3	2	1	3	2	1	hypertension	3	3	infection of suture site	4	3	depression	6	6	nil		5	nil		5	0	0	1	1	0	0	0	0	1	0	3	1	1	1	3	1	1	1	2	1	2	2	2	1	1	3
27	1	3	1	1	1	2	4	2	bleeding	1	1	low PCV	7	6	laceration	4	4	nil		5	nil		5	1	0	0	1	0	1	0	0	0	0	3	1	2	1	2	1	1	1	2	1	1	1	2	1	0	2
29	2	2	2	2	2	3	3	1	infection	4	4	bleeding	1	1	nil		5	nil		5	nil		5	1	0	0	1	0	0	0	0	0	0	2	1	2	1	2	1	2	2	2	3	3	3	2	2	1	3
39	2	3	1	1	2	4	1	1	high blood pressure	3	3	infection	4	3	nil		5	nil		5	nil		5	0	0	1	1	0	0	0	0	0	0	2	1	2	1	3	1	1	1	3	3	3	3	3	2	1	1
35	2	5	1	1	2	1	1	1	bleeding	1	1	low pcv	7	6	high blood pressure	3	2	nil		5	nil		5	1	0	1	0	0	1	0	0	0	0	3	1	1	1	1	1	1	2	2	2	1	2	2	3	1	2
28	2	4	2	2	1	1	2	1	fever	2	2	wound infection	4	3	bleeding	1	1	breast pain	5	4	nil		5	1	1	0	1	1	0	0	0	0	0	4	1	2	1	2	2	2	2	2	2	1	2	2	1	2	1
32	2	3	3	3	2	3	2	1	fatigue	7	5	bleeding	1	1	wound infection	4	3	wound pain	5	4	nil		5	1	0	0	1	1	1	0	0	0	0	4	1	2	1	3	1	2	2	2	2	1	2	2	2	1	1
22	1	3	1	1	1	2	2	1	breast pain	5	5	perineum pain	5	4	nil		5	nil		5	nil		5	0	0	0	0	1	0	0	0	0	0	1	2	2	1	2	2	2	2	2	2	1	2	2	1	2	1
30	2	2	3	3	2	3	3	1	bleeding	1	1	dizziness	7	5	op site pain	5	4	nil		5	nil		5	1	0	0	0	1	1	0	0	0	0	3	1	2	1	2	1	2	2	2	2	1	2	2	2	1	2
24	2	2	1	1	1	4	2	1	dizziness	7	6	bleeding	1	1	abdominal pain	5	4	headache	6	2	nil		5	1	0	0	0	1	1	0	0	0	1	4	2	2	2	2	2	2	2	2	2	2	2	2	2	2	2
28	2	3	1	1	1	1	1	1	fever	2	2	headache	6	4	bleeding	1	1	breast pain	5	4	high blood pressure	3	2	1	1	1	0	1	0	0	0	0	1	5	1	2	2	2	1	2	2	2	2	1	2	2	1	0	2
26	2	3	1	1	1	1	1	1	nil			nil			nil			nil			nil			0	0	0	0	0	0	0	0	0	0	0	2	2	2	2	2	2	2	2	2	2	2	2	2	2	2
27	2	2	1	1	1	1	1	2	nil			nil			nil			nil			nil			0	0	0	0	0	0	0	0	0	0	0	2	2	2	2	2	2	2	2	2	2	2	2	2	2	1
32	2	3	1	1	1	1	1	2	nil			nil			nil			nil			nil			0	0	0	0	0	0	0	0	0	0	0	2	2	2	2	2	2	2	2	2	2	2	2	2	2	3
34	2	3	1	1	1	1	2	1	nil			nil			nil			nil			nil			0	0	0	0	0	0	0	0	0	0	0	2	2	2	2	2	2	2	2	2	2	2	2	2	2	2
35	2	3	1	1	2	1	2	1	wound infection	4	4	nil		7	nil		5	nil		5	nil		5	0	0	0	1	0	0	0	0	0	0	1	2	2	2	2	2	2	2	2	2	2	2	2	2	1	1
32	2	5	1	1	1	2	1	2	nil			nil			nil			nil			nil			0	0	0	0	0	0	0	0	0	0	0	2	2	2	2	2	2	2	2	2	2	2	2	2	2	3
26	2	2	1	1	1	2	1	2	nil			nil			nil			nil			nil			0	0	0	0	0	0	0	0	0	0	0	2	2	2	2	2	2	2	2	2	2	2	2	2	2	3
20	1	2	1	1	1	1	1	1	nil			nil			nil			nil			nil			0	0	0	0	0	0	0	0	0	0	0	2	2	2	2	2	2	2	2	2	2	2	2	2	2	1
28	1	5	1	1	1	1	0	0	nil			nil			nil			nil			nil			0	0	0	0	0	0	0	0	0	0	0	2	2	2	2	2	2	2	2	2	2	2	2	2	2	2
29	2	3	2	2	1	1	1	2	nil			nil			nil			nil			nil			0	0	0	0	0	0	0	0	0	0	0	2	2	2	2	2	2	2	2	2	2	2	2	2	2	3
38	2	5	2	1	2	2	0	0	nil			nil			nil			nil			nil			0	0	0	0	0	0	0	0	0	0	0	2	2	2	2	2	2	2	2	2	2	2	2	2	2	2
35	2	3	1	1	1	3	0	0	nil			nil			nil			nil			nil			0	0	0	0	0	0	0	0	0	0	0	2	2	2	2	2	2	2	2	2	2	2	2	2	2	0
32	2	3	1	1	1	1	1	1	nil			nil			nil			nil			nil			0	0	0	0	0	0	0	0	0	0	0	2	2	2	2	2	2	2	2	2	2	2	2	2	2	2
22	2	5	1	1	1	2	0	0	nil			nil			nil			nil			nil			0	0	0	0	0	0	0	0	0	0	0	2	2	2	2	2	2	2	2	2	2	2	2	2	2	0
31	2	3	2	2	1	1	3	1	nil			nil			nil			nil			nil			0	0	0	0	0	0	0	0	0	0	0	2	2	2	2	2	2	2	2	2	2	2	2	2	2	0
24	2	3	1	1	1	2	1	2	nil			nil			nil			nil			nil			0	0	0	0	0	0	0	0	0	0	0	2	2	2	2	2	2	2	2	2	2	2	2	2	2	0
36	2	4	4	4	2	1	3	1	nil			nil			nil			nil			nil			0	0	0	0	0	0	0	0	0	0	0	2	2	2	2	2	2	2	2	2	2	2	2	2	2	3
26	2	5	1	1	2	2	1	2	wound infection	4	4	nil		7	nil		5	nil		5	nil		5	0	0	0	1	0	0	0	0	0	0	1	2	2	1	2	2	2	2	2	2	2	2	2	2	1	2
31	2	3	2	2	1	1	1	2	nil			nil			nil			nil			nil			0	0	0	0	0	0	0	0	0	0	0	2	2	2	2	2	2	2	2	2	2	2	2	2	2	2
30	2	3	1	1	2	2	1	1	nil			nil			nil			nil			nil			0	0	0	0	0	0	0	0	0	0	0	2	2	2	2	2	2	2	2	2	2	2	2	2	2	2
37	2	2	4	4	2	1	2	1	nil			nil			nil			nil			nil			0	0	0	0	0	0	0	0	0	0	0	2	2	2	2	2	2	2	2	2	2	2	2	2	2	2
24	2	2	1	1	1	1	2	1	nil			nil			nil			nil			nil			0	0	0	0	0	0	0	0	0	0	0	2	2	2	2	2	2	2	2	2	2	2	2	1	0	3
35	2	5	2	2	1	2	1	1	headache	6	6	bleeding	1	1	pain	5	4	nil		5	nil		5	1	0	0	0	1	0	0	0	0	1	3	1	2	2	2	2	2	2	2	2	2	2	2	2	2	2
25	2	3	1	1	1	2	2	1	nil			nil			nil			nil			nil			0	0	0	0	0	0	0	0	0	0	0	2	2	2	2	2	2	2	2	2	2	2	2	1	2	0
19	2	2	1	1	2	3	2	1	nil			nil			nil			nil			nil			0	0	0	0	0	0	0	0	0	0	0	2	2	2	2	2	2	2	2	2	2	2	2	2	1	2
29	2	4	1	1	2	3	2	1	op site pain	5	5	infection	4	3	nil		5	nil		5	nil		5	0	0	0	1	1	0	0	0	0	0	2	2	2	2	2	2	2	2	2	2	2	2	2	2	1	3
27	2	5	1	1	1	1	1	2	nil			nil			nil			nil			nil			0	0	0	0	0	0	0	0	0	0	0	2	2	2	2	2	2	2	2	2	2	2	2	2	2	0
32	2	1	6	6	2	3	0	0	nil			nil			nil			nil			nil			0	0	0	0	0	0	0	0	0	0	0	2	2	2	2	2	2	2	2	2	2	2	2	2	2	0
19	1	2	1	1	2	2	2	1	nil			nil			nil			nil			nil			0	0	0	0	0	0	0	0	0	0	0	2	2	2	2	2	2	2	2	2	2	2	2	2	2	1
37	2	3	1	1	2	2	1	1	nil			nil			nil			nil			nil			0	0	0	0	0	0	0	0	0	0	0	2	2	2	2	2	2	2	2	2	2	2	2	2	2	1
37	2	3	1	1	2	1	2	1	nil			nil			nil			nil			nil			0	0	0	0	0	0	0	0	0	0	0	2	2	2	2	2	2	2	2	2	2	2	2	2	2	1
29	2	3	1	1	2	3	1	1	nil			nil			nil			nil			nil			0	0	0	0	0	0	0	0	0	0	0	2	2	2	2	2	2	2	2	2	2	2	2	2	2	1
32	2	5	2	1	2	1	3	1	headache	6	6	bleeding	1	1	infection	4	3	high BP	3	2	nil		5	1	0	1	1	0	0	0	0	0	1	4	1	2	1	2	1	2	2	2	2	2	2	2	2	1	3
29	2	0	1	1	1	3	1	1	nil			nil			nil			nil			nil			0	0	0	0	0	0	0	0	0	0	0	2	2	2	2	2	2	2	2	2	2	2	2	1	2	1
[truncated: 34 more columns]

## Sheet: Variable view
variable1	Numeric	8	2	age	None	None	8	Right	Scale	Input
variable2	Numeric	8	2	marital status	{1.00, single}...	None	8	Right	Scale	Input
variable3	Numeric	8	2	highest level of education	{1.00, primary}...	None	8	Right	Scale	Input
variable4	Numeric	8	2	parity	None	None	8	Right	Scale	Input
variable4b	Numeric	8	2	alive	None	None	8	Right	Scale	Input
variable5	Numeric	8	2	mode of delivery	{1.00, svd}...	None	8	Right	Scale	Input
variable6	Numeric	8	2	overall,would you say your health is?	{1.00, excellent}...	None	8	Right	Scale	Input
variable7	Numeric	8	2	hw mins?	{1.00, <10mins}...	None	8	Right	Scale	Input
variable8	Numeric	8	2	do you think the counselling time is appropriate?	{1.00, yes}...	None	8	Right	Scale	Input
variable9a	String	24	0	mention 5 postpartum complication warning signs you were told1	None	None	29	Left	Nominal	Input
sign1	Numeric	8	2		{1.00, bleeding}...	None	8	Right	Nominal	Input
warning1	Numeric	8	2	first sign recoded	{1.00, bleeding}...	None	8	Right	Scale	Input
variable9b	String	24	0	postpartum complication warning sign 2	None	None	25	Left	Nominal	Input
sign2	Numeric	8	2		{1.00, bleeding}...	None	8	Right	Nominal	Input
warning2	Numeric	8	2	second sign recoded	{1.00, bleeding}...	None	8	Right	Scale	Input
variable9c	String	30	0	postpartum complication warning sign 3	None	None	22	Left	Nominal	Input
sign3	Numeric	8	2		{1.00, bleeding}...	None	8	Right	Nominal	Input
warning3	Numeric	8	2	3rd sign	{1.00, bleeding}...	None	8	Right	Scale	Input
variable9d	String	22	0	postpartum complication warning sign 4	None	None	12	Left	Nominal	Input
sign4	Numeric	8	2		{1.00, bleeding}...	None	8	Right	Nominal	Input
warning4	Numeric	8	2	4th sign	{1.00, bleeding}...	None	8	Right	Scale	Input
variable9e	String	27	0	postpartum complication warning sign 5	None	None	16	Left	Nominal	Input
sign5	Numeric	8	2		{1.00, bleeding}...	None	8	Right	Nominal	Input
warning5	Numeric	8	2	5th sign	{1.00, bleeding}...	None	8	Right	Scale	Input
bleeding1	Numeric	8	2		{.00, NO}...	None	11	Right	Nominal	Input
fever1	Numeric	8	2		{.00, NO}...	None	10	Right	Nominal	Input
HBP1	Numeric	8	2		{.00, NO}...	None	10	Right	Nominal	Input
foulsmellingdisch1	Numeric	8	2		{.00, NO}...	None	20	Right	Nominal	Input
pain1	Numeric	8	2		{.00, NO}...	None	10	Right	Nominal	Input
convulsion1	Numeric	8	2		{.00, NO}...	None	13	Right	Nominal	Input
OEDEMA	Numeric	8	2		{.00, NO}...	None	8	Right	Nominal	Input
BREATHINGDIFF	Numeric	8	2		{.00, NO}...	None	8	Right	Nominal	Input
THOUGHTOFHARMINGSELFBABY	Numeric	8	2		{.00, NO}...	None	8	Right	Nominal	Input
SEVEREHEADACHE	Numeric	8	2		{.00, NO}...	None	8	Right	Nominal	Input
warningsignscores	Numeric	8	2		None	None	19	Right	Nominal	Input
variable10a	Numeric	8	2	postpartum haemorrhage	{1.00, yes}...	None	8	Right	Scale	Input
variable10b	Numeric	8	2	postpartum depression	{1.00, yes}...	None	8	Right	Scale	Input
variable10c	Numeric	8	2	infection/sepsis	{1.00, yes}...	None	8	Right	Scale	Input
variable10d	Numeric	8	2	pulmonary embolism	{1.00, yes}...	None	8	Right	Scale	Input
variable10e	Numeric	8	2	hypertension	{1.00, yes}...	None	8	Right	Scale	Input
variable10f	Numeric	8	2	preeclampsia/eclampsia	{1.00, yes}...	None	8	Right	Scale	Input
variable10g	Numeric	8	2	cardiac event	{1.00, yes}...	None	8	Right	Scale	Input
variable10h	Numeric	8	2	venous thrombosis	{1.00, yes}...	None	8	Right	Scale	Input
variable10i	Numeric	8	2	lochia abnormalities	{1.00, yes}...	None	8	Right	Scale	Input
variable10j	Numeric	8	2	mastitis	{1.00, yes}...	None	8	Right	Scale	Input
variable10k	Numeric	8	2	endometritis symptoms/signs	{1.00, yes}...	None	8	Right	Scale	Input
variable10l	Numeric	8	2	uterine prolapse	{1.00, yes}...	None	8	Right	Scale	Input
variable10m	Numeric	8	2	episiotomy pain	{1.00, yes}...	None	8	Right	Scale	Input
variable10n	Numeric	8	2	wound infection	{1.00, yes}...	None	8	Right	Scale	Input
variable11	Numeric	8	2	when were you counselledn/educated on postpartum care/complication	{1.00, throughout admission}...	None	10	Right	Scale	Input
variable12	Numeric	8	2	how long did you stay in the hospital after delivery	{1.00, 1 day}...	None	8	Right	Scale	Input
parityin3	Numeric	8	2	parity in 3	{1.00, para 1}...	None	11	Right	Scale	Input
Age4cat	Numeric	8	2	Age recoded into 4 categories	{1.00, <=24}...	None	10	Right	Nominal	Input
edurecoded	Numeric	8	2	edrecoded in 3	{1.00, secondary/lower}...	None	12	Right	Scale	Input
pph	Numeric	8	2	pph in 2	{1.00, yes}...	None	10	Right	Scale	Input
pstdepre	Numeric	8	2	ppt depresn in 2	{1.00, yes}...	None	10	Right	Scale	Input
infectnsepsis	Numeric	8	2	infectn or sepsis	{1.00, yes}...	None	15	Right	Scale	Input
pulembloism	Numeric	8	2	pulmonary embolism	{1.00, yes}...	None	13	Right	Scale	Input
hypert2	Numeric	8	2	hypertension 2	{1.00, yes}...	None	10	Right	Scale	Input
preecalmpsia	Numeric	8	2	preclamp inn 2	{1.00, yes}...	None	14	Right	Scale	Input
cardiacevnt	Numeric	8	2	cardiac event 2	{1.00, yes}...	None	13	Right	Scale	Input
venous2	Numeric	8	2	venous in 2	{1.00, yes}...	None	10	Right	Scale	Input
lochia2	Numeric	8	2	lochia 2	{1.00, yes}...	None	10	Right	Scale	Input
maststis2	Numeric	8	2	maststis in2	{1.00, yes}...	None	11	Right	Scale	Input
endometri2	Numeric	8	2	endometritis smpt 2	{1.00, yes}...	None	12	Right	Scale	Input
uterineprolapse	Numeric	8	2	uterinine pro 2	{1.00, yes}...	None	17	Right	Scale	Input
epipain2	Numeric	8	2	epi pain2	{1.00, yes}...	None	10	Right	Scale	Input
woundinfect	Numeric	8	2	wound infection 2	{1.00, yes}...	None	13	Right	Scale	Input
ppcTOTALscore	Numeric	8	2		None	None	15	Right	Scale	Input
PPCmeanscore1n0	Numeric	8	2	ppc mean score recoded as 1 & 0	{.00, inadequate knowledge}...	None	17	Right	Nominal	Input
pphin2initialscore	Numeric	8	2	initial ppc meaan score	None	None	20	Right	Scale	Input
marstst2	Numeric	8	2	marital stsus in 2	{1.00, married}...	None	10	Right	Scale	Input
gravidty2	Numeric	8	2	gravidity in 2	{1.00, one}...	None	11	Right	Scale	Input
counsellingtime3	Numeric	8	2	counselling time 3	{1.00, throughout hosp stay}...	None	18	Right	Nominal	Input
durationofhospstay3	Numeric	8	2	duration of hosp stay in 3	{1.00, <=2days}...	None	21	Right	Nominal	Input
durationofcounsellingin4	Numeric	8	2	duration of counselling in 4	{1.00, <=10mins}...	None	26	Right	Nominal	Input
knowledgescorerecoded1n0	Numeric	8	2	knowledge recoded into 1 and 0	{.00, no}...	None	26	Right	Nominal	Input
edu2	Numeric	8	2	edu in 2	{1.00, secondary/lower}...	None	10	Right	Nominal	Input
parityagain3	Numeric	8	2	parity in 2-4, 4	{1.00, 1}...	None	14	Right	Nominal	Input
ppcmeanscore2below	Numeric	8	2	ppc mean score using <=2 for 1.9mean	{.00, knowledge meanscore <=2 Inadequate}...	None	20	Right	Nominal	Input
warningsignsothers	Numeric	8	2		None	None	20	Right	Nominal	Input
warningsignsmedian0	Numeric	8	2	warning signs recoded using median of 0	{.00, indaequate}...	None	22	Right	Nominal	Input
warningsignsmean1	Numeric	8	2	warning signs recoded using mean of 1	{.00, indaequate}...	None	19	Right	Nominal	Input
knowledge3ormorsigns	Numeric	8	2	knowledge of 3 or more signs	None	None	22	Right	Nominal	Input
